# Supplementary material for: Identification of four functionally important microRNA families with contrasting differential expression profiles between drought-tolerant and susceptible rice leaf at vegetative stage
Source: BMC Genomics. 2015 Sep 15;16(1):692. doi: 10.1186/s12864-015-1851-3 (PMC4570225; doi:10.1186/s12864-015-1851-3)
Supplement: Additional file 5: — The Solexa sequencing expression profile of known Oryza sativa mature miRNAs deposited in miRBase 21. Tables show mature miRNA names, mature miRNA sequences and the counts of expression level of (A) conserved and (B) non-conserved miRNA families from 12 small RNA libraries. (XLSX 68 kb) [file 12864_2015_1851_MOESM5_ESM.xlsx]

## Sheet: A. Conserved families
Additional file 5. The Solexa sequencing expression profile of known Oryza sativa mature miRNAs deposited in miRBase 21
Mature miRNA name$	Solexa sequence*	miRBase sequence*	Vc-leaf¥	Vc-stem	Vt-leaf	Vt-stem	Ac-leaf£	Ac-stem	At-leaf	At-stem	Rc-leaf#	Rc-stem	Rt-leaf	Rt-stem
osa-miR156c-3p//osa-miR156g-3p	GCTCACTTCTCTCTCTGTCAGC (12)	GCTCACTTCTCTCTCTGTCAGC	18	2	7	7	8	1	3	4	13	4	43	4
osa-miR156f-3p//osa-miR156h-3p	GCTCACTTCTCTTTCTGTCAGC (11)	GCTCACTTCTCTTTCTGTCAGC	35	1	35	4	41	1	20	2	16	0	87	5
osa-miR156j-3p	TGCTCGCTCCTCTTTCTGTCAG (10)	GCTCGCTCCTCTTTCTGTCAGC	13	12	12	30	66	17	93	23	80	98	239	52
osa-miR156l-3p	GCTCACTTCTCTTTCTGTCAGC (11)	GCTCACTTCTCTTTCTGTCAGC	31	1	35	3	41	1	18	2	12	0	84	5
osa-miR156a//osa-miR156b-5p//osa-miR156c-5p//osa-miR156e//osa-miR156g-5p//osa-miR156i	TGACAGAAGAGAGTGAGCAC (12)	TGACAGAAGAGAGTGAGCAC	237166	59293	251312	77115	268334	97733	460071	125187	219370	135171	907677	114208
osa-miR156d//osa-miR156f-5p//osa-miR156h-5p//osa-miR156j-5p	TTGACAGAAGAGAGTGAGCAC (12)	TGACAGAAGAGAGTGAGCAC	571281	143201	736943	249404	836139	224435	1358046	347396	888692	488640	3319206	482993
osa-miR156k	TGACAGAAGAGAGAGAGCAC (12)	TGACAGAAGAGAGAGAGCACA	334	200	405	259	149	124	696	291	740	972	3379	575
osa-miR156l-5p	CGACAGAAGAGAGTGAGCAT (7)	CGACAGAAGAGAGTGAGCATA	2	0	6	1	20	31	36	32	3	6	13	0
osa-miR159a.1//osa-miR159b	TTTGGATTGAAGGGAGCT (8)	TTTGGATTGAAGGGAGCTCTG	31159	18075	26496	24369	34721	32360	52747	16885	7033	5459	9739	3385
osa-miR159a.2	TTGCATGCCCCAGGAGCTGC (11)	TTGCATGCCCCAGGAGCTGCA	4	21	21	14	10	5	27	33	6	13	30	84
osa-miR159c	TTGGATTGAAGGGAGCTC (8)	ATTGGATTGAAGGGAGCTCCA	10	3	5	6	5	5	9	6	4	2	11	4
osa-miR159d	TTGGATTGAAGGGAGCTC (8)	ATTGGATTGAAGGGAGCTCCG	10	3	5	6	5	5	9	6	4	2	11	4
osa-miR159e	TTGGATTGAAGGGAGCTC (8)	ATTGGATTGAAGGGAGCTCCT	10	3	5	6	5	5	9	6	4	2	11	4
osa-miR159f	CTTGGATTGAAGGGAGCTCT (11)	CTTGGATTGAAGGGAGCTCTA	30	63	104	78	169	57	319	115	35	40	179	71
osa-miR319a-3p	ACTGGATGACGCGGGAGCTAA (10)	ACTGGATGACGCGGGAGCTAA	5	68	4	72	7	4	0	0	9	74	9	30
osa-miR319a-3p.2-3p	TTGGACTGAAGGGTGCTCCCT (10)	TTGGACTGAAGGGTGCTCCC	11	4	22	14	5	0	2	10	15	3	7	20
osa-miR319b	TTGGACTGAAGGGTGCTCCCT (7)	TTGGACTGAAGGGTGCTCCC	47	7	26	17	11	0	4	11	26	4	11	21
osa-miR160a-3p//osa-miR160b-3p	GCGTGCAAGGAGCCAAGCATG (12)	GCGTGCAAGGAGCCAAGCATG	31	50	19	10	18	6	36	6	38	134	41	3
osa-miR160c-3p	GCGTGCACGGAGCCAAGCATA (6)	GCGTGCACGGAGCCAAGCATA	1	32	0	2	0	0	2	1	0	115	1	1
osa-miR160d-3p	GCGTGCGAGGAGCCAAGCATG (5)	GCGTGCGAGGAGCCAAGCATG	10	5	0	1	2	1	0	0	4	14	0	0
osa-miR160f-3p	TTGAGGGAGTCATGCAGGGTT (6)	GCATTGAGGGAGTCATGCAGG	16	42	5	16	21	18	21	7	32	84	33	15
osa-miR160a-5p//osa-miR160b-5p//osa-miR160c-5p	TGCCTGGCTCCCTGTATGCCA (12)	TGCCTGGCTCCCTGTATGCCA	4	212	106	40	7	13	32	75	10	167	24	374
osa-miR160d-5p	TGCCTGGCTCCCTGTATGCCA (12)	TGCCTGGCTCCCTGTATGCCA	6	215	108	41	12	15	36	76	12	168	28	377
osa-miR160e-5p	TGCCTGGCTCCCTGTATGCCG (9)	TGCCTGGCTCCCTGTATGCCG	6	48	43	13	10	4	12	21	10	135	14	78
osa-miR160f-5p	TGCCTGGCTCCCTGAATGCCA (11)	TGCCTGGCTCCCTGAATGCCA	3	47	44	7	6	4	5	15	7	93	19	77
osa-miR162a	TCGATAAACCTCTGCATCCAG (12)	TCGATAAACCTCTGCATCCAG	823	498	310	438	558	559	1025	272	824	1388	1299	482
osa-miR162b	TCGATAAGCCTCTGCATCCAG (12)	TCGATAAGCCTCTGCATCCAG	175	84	185	161	314	205	598	147	368	433	683	206
osa-miR164a//osa-miR164b//osa-miR164f	TGGAGAAGCAGGGCACGTGCA (12)	TGGAGAAGCAGGGCACGTGCA	13417	23670	8638	16398	11043	40069	26085	14395	15021	53285	33049	15576
osa-miR164c	TGGAGAAGCAGGGTACGTGCA (12)	TGGAGAAGCAGGGTACGTGCA	4	4	2	3	4	24	3	4	4	15	13	4
osa-miR164d	TGCTGGAGAAGCAGGGCACGT (9)	TGGAGAAGCAGGGCACGTGCT	1927	2249	754	2228	2368	4292	3740	2876	1942	7328	3894	2370
osa-miR164e	TGGAGAAGCAGGGCACGTGAG (6)	TGGAGAAGCAGGGCACGTGAG	134	91	48	52	249	261	675	187	344	443	704	62
osa-miR166a-3p//osa-miR166b-3p//osa-miR166d-3p//osa-miR166f	TCGGACCAGGCTTCATTCCCC (12)	TCGGACCAGGCTTCATTCCCC	184151	182728	164244	261925	148160	205453	304444	123233	287345	145895	425259	253592
osa-miR166c-3p//osa-miR166j-3p//osa-miR166n-3p	TCGGACCAGGCTTCATTCCCC (12)	TCGGACCAGGCTTCATTCCCC	224556	178874	180598	260355	172970	199517	344433	128495	340331	138354	479327	253854
osa-miR166e-3p	TCGAACCAGGCTTCATTCCCC (12)	TCGAACCAGGCTTCATTCCCC	19	18	20	28	4922	5996	46	20	39	30	67	35
osa-miR166g-3p	TCGGACCAGGCTTCATTCCTC (12)	TCGGACCAGGCTTCATTCCTC	90475	87940	53965	88646	53355	89191	93162	45013	120038	58378	121443	82887
osa-miR166h-3p	TCGGACCAGGCTTCATTCCTC (12)	TCGGACCAGGCTTCATTCCTC	80819	75539	47514	77534	41956	69222	76969	40265	108694	46375	110167	74718
osa-miR166i-3p	TCTCGGATCAGGCTTCATTCC (12)	TCGGATCAGGCTTCATTCCTC	399	347	181	249	512	506	726	256	360	1017	382	248
osa-miR166k-3p//osa-miR166l-3p	TCGGACCAGGCTTCAATCCCT (12)	TCGGACCAGGCTTCAATCCCT	29747	38987	17453	46264	13879	33714	24429	18490	41897	25890	44301	46471
osa-miR166m	TCGGACCAGGCTTCATTCC (9)	TCGGACCAGGCTTCATTCCCT	5444	5484	5776	5231	7989	5590	12839	5349	1508	976	2039	1294
osa-miR166a-5p	TGGAATGTTGTCTGGTTCAAGGTC (9)	GGAATGTTGTCTGGTTCAAGG	21	17	10	13	8	1	0	1	56	33	6	6
osa-miR166b-5p	GGAATGTTGTCTGGCTCGGGG (10)	GGAATGTTGTCTGGCTCGGGG	82	132	59	102	63	75	79	35	147	228	118	31
osa-miR166c-5p	GGAATGTTGTCTGGTCCGAGA (8)	GGAATGTTGTCTGGTCCGAG	13	8	4	14	9	8	8	7	8	27	10	16
osa-miR166d-5p	GGAATGTTGTCTGGCTCGAGG (11)	GGAATGTTGTCTGGCTCGAGG	645	242	267	134	310	257	280	93	493	391	520	67
osa-miR166e-5p	GGAATGTTGTCTGGTTCAAGG (5)	GGAATGTTGTCTGGTTCAAGG	0	3	1	1	3	0	0	1	4	11	2	0
osa-miR166g-5p	AATGGAGGCTGATCCAAGATC (12)	AATGGAGGCTGATCCAAGATC	10	11	3	9	29	10	29	10	9	16	1	16
osa-miR166h-5p	GGAATGTTGGCTGGCTCGAGG (12)	GGAATGTTGGCTGGCTCGAGG	127	172	14	10	48	50	12	1	180	358	29	1
osa-miR166i-5p	AATGCAGTTTGATCCAAGATC (9)	AATGCAGTTTGATCCAAGATC	0	0	2	1	5	4	10	2	3	1	3	5
osa-miR166j-5p	GAATGACGTCCGGTCTGAAGA (11)	GAATGACGTCCGGTCTGAAGA	98	21	40	9	40	15	37	6	84	7	23	2
osa-miR166k-5p	GGTTTGTTGTCTGGCTCGAGG (8)	GGTTTGTTGTCTGGCTCGAGG	28	47	2	5	21	12	5	1	44	84	2	0
osa-miR166l-5p	TTGTTGTCTGGTTCAAGGTCT (4)	GGATTGTTGTCTGGTTCAAGG	7	8	3	2	3	5	3	1	4	16	4	0
osa-miR167a-3p	ATCATGCATGACAGCCTCATT (12)	ATCATGCATGACAGCCTCATTT	317	74	116	29	293	64	362	52	419	106	805	49
osa-miR167c-3p	GGTCATGCTGCGGCAGCCTCACT (5)	GGTCATGCTGCGGCAGCCTCACT	2	10	0	4	0	1	2	0	3	8	1	0
osa-miR167d-3p	AGATCATGCTGTGCAGTTTCATC (8)	GATCATGCTGTGCAGTTTCATC	5	42	2	19	5	5	3	7	6	32	4	10
osa-miR167e-3p//osa-miR167i-3p	AGATCATGTTGCAGCTTCACT (12)	AGATCATGTTGCAGCTTCACT	1049	3718	615	1227	946	1874	1954	1765	2137	7498	3593	2807
osa-miR167h-3p	AGGTCATGCTGTAGTTTCATC (12)	AGGTCATGCTGTAGTTTCATC	118	61	28	17	108	79	35	13	86	70	39	3
osa-miR167a-5p//osa-miR167b//osa-miR167c-5p	TGAAGCTGCCAGCATGATCTA (12)	TGAAGCTGCCAGCATGATCTA	70992	11428	63658	17655	31897	10502	173598	18893	195999	36965	133126	21597
osa-miR167d-5p//osa-miR167f//osa-miR167g//osa-miR167h-5p//osa-miR167j	TGAAGCTGCCAGCATGATCTGA (12)	TGAAGCTGCCAGCATGATCTG	372536	67381	272043	126177	310287	47767	494795	41297	990706	176183	513801	139479
osa-miR167e-5p//osa-miR167i-5p	TGAAGCTGCCAGCATGATCTG (12)	TGAAGCTGCCAGCATGATCTG	20333	32350	9450	32228	12400	17288	21198	17080	32304	73715	34075	30686
osa-miR168a-3p	CCCGCCTTGCACCAAGTGAAT (12)	GATCCCGCCTTGCACCAAGTGAAT	2319	2092	1323	1461	4879	2678	6332	3039	2237	2524	5366	1138
osa-miR168a-5p	TCGCTTGGTGCAGATCGGGAC (12)	TCGCTTGGTGCAGATCGGGAC	1890643	2080585	1518289	2135322	3643377	5628443	5112621	4664520	3043795	2780635	2723140	1272939
osa-miR169f.2	TGAGGACAAGAGCTGATTCGG (12)	TGAGGACAAGAGCTGATTCGG	454	237	450	194	2852	963	2405	655	198	130	450	29
osa-miR169i-3p	TGAGTCGCTCTTATCACTCATG (11)	TGAGTCGCTCTTATCACTCATG	172	7	33	4	317	19	81	10	186	13	135	3
osa-miR169i-5p.2	TGGTGATAAGGGTGTAGCTCTGG (3)	TGGTGATAAGGGTGTAGCTCTG	16	0	0	0	7	0	9	0	14	0	4	0
osa-miR169a	CAGCCAAGGATGACTTGCCGA (6)	CAGCCAAGGATGACTTGCCGA	3311	672	2458	1709	2125	208	2616	666	1316	86	2158	381
osa-miR169b	CAGCCAAGGATGACTTGCCGG (12)	CAGCCAAGGATGACTTGCCGG	1212	926	411	978	443	551	629	494	855	1814	949	971
osa-miR169c	CAGCCAAGGATGACTTGCCGG (12)	CAGCCAAGGATGACTTGCCGG	1347	984	441	1044	445	559	634	501	923	1900	1018	1004
osa-miR169e	AGCCAAGGATGACTTGCCGGC (7)	TAGCCAAGGATGACTTGCCGG	192	108	65	114	46	31	37	58	78	137	128	66
osa-miR169f.1//osa-miR169g	TAGCCAAGGATGACTTGCCTA (12)	TAGCCAAGGATGACTTGCCTA	104	32	49	26	96	34	70	32	44	39	69	16
osa-miR169h//osa-miR169i-5p.1//osa-miR169j//osa-miR169k//osa-miR169l//osa-miR169m	TAGCCAAGGATGACTTGCCTG (12)	TAGCCAAGGATGACTTGCCTG	808	174	185	147	650	147	304	90	471	230	723	122
osa-miR169n//osa-miR169o	TAGCCAAGAATGACTTGCCTA (12)	TAGCCAAGAATGACTTGCCTA	283	106	72	41	160	39	90	18	72	72	125	14
osa-miR169r-3p	TGGCAAGTCTCCTCGGCTACC	TGGCAAGTCTCCTCGGCTACC	138	67	3	6	24	12	8	2	57	49	12	3
osa-miR169r-5p	TAGCCAAGGATGATTTGCCTG	TAGCCAAGGATGATTTGCCTG	54	32	5	8	50	9	6	0	25	35	2	3
osa-miR171a	TTGAGCCGCGCCAATATCTCT (8)	TGATTGAGCCGCGCCAATATC	1	2	1	4	1	1	0	1	0	16	2	1
osa-miR171b//osa-miR171c-3p	TGATTGAGCCGTGCCAATATC (12)	TGATTGAGCCGTGCCAATATC	379	317	172	268	234	163	377	103	404	802	705	331
osa-miR171d-3p//osa-miR171e-3p//osa-miR171f-3p	TGATTGAGCCGTGCCAATATC (12)	TGATTGAGCCGTGCCAATATC	368	297	164	251	225	139	361	96	390	761	672	313
osa-miR171g	No	GAGGTGAGCCGAGCCAATATC	1	0	0	2	1	0	1	0	1	0	2	0
osa-miR171h	TGAGCCGAACCAATATCACTC (9)	GTGAGCCGAACCAATATCACT	1	2	2	0	1	3	0	1	1	2	1	1
osa-miR171i-3p	TTGAGCCGCGTCAATATCTCT (12)	GGATTGAGCCGCGTCAATATC	394	631	219	563	121	167	217	81	760	1757	906	693
osa-miR171c-5p	ATATTGGTGCGGTTCAATCA (5)	GGATATTGGTGCGGTTCAATC	42	85	6	22	22	80	52	12	24	95	18	8
osa-miR171d-5p	TGTTGGCCCGGCTCACTCAGA (12)	TGTTGGCCCGGCTCACTCAGA	5	32	3	3	3	12	11	4	6	10	6	4
osa-miR171e-5p	GTTGGCTCGGCTCACTCAGACGG (7)	TGTTGGCTCGGCTCACTCAGA	31	126	2	24	35	162	50	28	37	177	10	21
osa-miR171f-5p	CGATGTTGGCATGGTTCAATC (5)	TGTTGGCATGGTTCAATCAAA	0	0	0	4	0	4	2	7	0	5	1	2
osa-miR171i-5p	TATTGGCGTGCCTCAATCCGA (4)	AGGTATTGGCGTGCCTCAATC	4	11	0	2	1	0	0	1	6	10	6	4
osa-miR172a//osa-miR172d-3p	AGAATCTTGATGATGCTGCAT (12)	AGAATCTTGATGATGCTGCAT	17737	23834	7650	23452	17209	17524	23894	10946	22534	55449	31115	21903
osa-miR172b	GAATCTTGATGATGCTGCAT (12)	GGAATCTTGATGATGCTGCAT	189	202	53	130	71	182	138	66	27	187	67	59
osa-miR172c	GAATCTTGATGATGCTGCA (4)	TGAATCTTGATGATGCTGCAC	0	1	0	2	0	2	1	0	0	2	0	0
osa-miR172d-5p	GCAGCACCATCAAGATTCACA (10)	GCAGCACCATCAAGATTCAC	172	1071	133	369	132	541	313	204	98	3251	254	133
osa-miR390-3p	AGGCGCTATCTATCCTGAGCTCC (4)	CGCTATCTATCCTGAGCTCC	15	63	7	24	4	51	7	2	19	217	2	11
osa-miR390-5p	AAGCTCAGGAGGGATAGCGCC (12)	AAGCTCAGGAGGGATAGCGCC	784	2544	246	1078	1328	2022	2207	859	570	2947	196	693
osa-miR393b-3p	TCAGTGCAATCCCTTTGGAAT (12)	TCAGTGCAATCCCTTTGGAAT	86	171	87	129	250	114	256	95	112	335	500	404
osa-miR393a	TCCAAAGGGATCGCATTGATC (10)	TCCAAAGGGATCGCATTGATC	78	156	217	173	83	19	39	249	124	111	62	118
osa-miR393b-5p	TCCAAAGGGATCGCATTGATC (9)	TCCAAAGGGATCGCATTGATCT	217	195	317	301	301	112	199	366	218	141	90	146
osa-miR394	TTGGCATTCTGTCCACCTCC (11)	TTGGCATTCTGTCCACCTCC	3	17	48	10	8	2	8	49	15	32	14	237
osa-miR395b//osa-miR395d//osa-miR395e//osa-miR395g//osa-miR395h//osa-miR395i//osa-miR395j//osa-miR395k//osa-miR395l//osa-miR395m//osa-miR395n//osa-miR395p//osa-miR395q//osa-miR395r//osa-miR395s//osa-miR395y	TGAAGTGTTTGGGGGAACTC (12)	GTGAAGTGTTTGGGGGAACTC	17	22	7	7	2	2	2	2	14	3	13	1
osa-miR395c	AGTGTTTGGAGGAACTCTCGGTGT (3)	GTGAAGTGTTTGGAGGAACTC	0	1	0	0	0	1	1	1	0	0	0	0
osa-miR396a-3p	GTTCAATAAAGCTGTGGGAAA (5)	GTTCAATAAAGCTGTGGGAA	5	19	3	14	9	10	8	11	0	19	3	4
osa-miR396b-3p	GTTCAATAAAGCTGTGGGAAA (5)	GTTCAATAAAGCTGTGGGAA	5	17	2	13	6	9	6	9	0	18	3	3
osa-miR396c-3p	AGAAAGCTGTGGGAAGAAATGGCA (9)	GGTCAAGAAAGCTGTGGGAAG	759	1096	407	407	322	472	302	181	899	2256	659	315
osa-miR396e-3p	ATGGTTCAAGAAAGCCCATGGAAA (11)	ATGGTTCAAGAAAGCCCATGGAAA	65	112	17	83	28	12	20	5	72	131	27	25
osa-miR396f-3p	ATAGTTCAAGAAAGTCCTTGGAAA (8)	ATAGTTCAAGAAAGTCCTTGGAAA	133	363	34	307	84	94	85	24	128	386	74	171
osa-miR396a-5p//osa-miR396b-5p	TTCCACAGCTTTCTTGAA (8)	TTCCACAGCTTTCTTGAACTG	728	836	348	720	921	2494	1851	859	59	134	89	68
osa-miR396c-5p	TTCCACAGCTTTCTTGAA (8)	TTCCACAGCTTTCTTGAACTT	1028	1132	462	913	1198	2758	2062	940	732	1194	677	492
osa-miR396d	TCCACAGGCTTTCTTGAACGG	TCCACAGGCTTTCTTGAACGG	1596	1186	1028	1347	6457	9551	6963	2897	76	208	233	172
osa-miR396e-5p	TCCACAGGCTTTCTTGAACTG (10)	TCCACAGGCTTTCTTGAACTG	11154	11141	5566	10193	21858	26281	20792	10701	13682	22314	18967	13865
osa-miR396f-5p	TCCACAGGCTTTCTTGAACTG (10)	TCTCCACAGGCTTTCTTGAACT	11155	11144	5569	10196	21861	26287	20799	10700	13690	22340	18983	13875
osa-miR396g//osa-miR396h	TCCACAGGCTTTCTTGAA (8)	TCCACAGGCTTTCTTGAACGG	1597	1186	1028	1347	6458	9551	6964	2897	77	208	232	172
osa-miR397a	TTGAGTGCAGCGTTGATGAAC (9)	TCATTGAGTGCAGCGTTGATG	147032	37707	16298	849	34935	7038	3533	293	3530	796	14491	414
osa-miR397b	TTGAGTGCAGCGTTGATGAACC (7)	TTATTGAGTGCAGCGTTGATG	245057	66088	30585	804	55430	7693	4113	300	8484	545	30249	459
osa-miR398b	TGTGTTCTCAGGTCGCCCCTG (9)	TGTGTTCTCAGGTCGCCCCTG	876	325	59	2	236	68	6	2	34	6	106	0
osa-miR399a//osa-miR399b//osa-miR399c	TGCCAAAGGAGAATTGCCCTG (8)	TGCCAAAGGAGAATTGCCCTG	78	10	8	12	255	223	127	71	77	14	50	4
osa-miR399d	TGCCAAAGGAGAGTTGCCCTG (12)	TGCCAAAGGAGAGTTGCCCTG	692	209	190	256	977	679	526	316	1056	759	1076	216
osa-miR399e//osa-miR399f//osa-miR399g	TGCCAAAGGAGATTTGCCCAG (11)	TGCCAAAGGAGATTTGCCCAG	13	2	7	3	8	3	0	1	5	6	8	3
osa-miR399i	TGCCAAAGGAGAGCTGCCCTG (11)	TGCCAAAGGAGAGCTGCCCTG	2	0	2	13	18	38	23	40	10	8	20	5
osa-miR399j	TGCCAAAGGAGAGTTGCCCTA (5)	TGCCAAAGGAGAGTTGCCCTA	360	91	78	87	619	519	338	214	229	178	413	47
osa-miR408-3p	CTGCACTGCCTCTTCCCTGGC (12)	CTGCACTGCCTCTTCCCTGGC	17361	8223	681	114	4146	1215	217	63	167	109	562	67
osa-miR408-5p	ACAGGGATGAGGCAGAGCATG (7)	CAGGGATGAGGCAGAGCATGG	514356	282311	12683	1688	89980	84665	2089	1319	4563	5723	13022	495
osa-miR827	TTAGATGACCATCAGCAAACA (12)	TTAGATGACCATCAGCAAACA	7030	1908	2912	1848	5944	2679	4457	1310	4602	3756	21503	1699
$Mature miRNA names highlighted with the same color within the same family that is blue, green and purple (except black) denote mature miRNA sequence identity in terms of miRBase sequence. They are recorded separately due to difference in expression level.
$Mature miRNA are recorded together in the same cell with // as separator because they have identical mature miRNA sequence and similar expression level.
$Mature miRNA names highlighted red are those that are found to have single nucleptide polymorphism (SNP) in the mature miRNA sequence.
*Solexa sequence means mature miRNA sequence identified using Solexa sequencing and miRBase sequence means mature miRNA sequence deposited in miRBase 21.
*Overhangs at both ends are highlighted blue.
*Value in bracket under Solexa sequence represents the number of libraries out of the 12 libraries in which a particular mature miRNA sequence is found.
*Under Solexa column, 'No' denotes no consensus sequence of mature miRNA is found in our sequencing data
*In the mature miRNA sequence, T denotes Uracil.
¥£# These 3 columns show the expression level in all 12 libraries
¥£#V represents Vandana, A represents Aday Sel and R represents IR64
¥£#c represents control and t represents drought treatment

## Sheet: B. Non-conserved families
Mature miRNA name$	Solexa sequence*	miRBase sequence*	Vc-leaf¥	Vc-stem	Vt-leaf	Vt-stem	Ac-leaf£	Ac-stem	At-leaf	At-stem	Rc-leaf#	Rc-stem	Rt-leaf	Rt-stem
osa-miR1319a	AGAAAAAACCGGCATCTGTAATAT (6)	AACCGGCATCTGTAATATATTATA	11	5	3	8	5	1	4	2	4	5	2	3
osa-miR1319b	CCTTTAATATATTATAGGTGTCGG (6)	CCTTTAATATATTATAGGTGTCGG	7	10	8	7	6	6	6	1	8	9	9	8
osa-miR1320-3p	AATTCATTCGTTCCAATG (5)	TGTAAAATTCATTCGTTCCAA	7	0	0	0	16	2	19	1	0	0	0	0
osa-miR1320-5p	TGGAACGGAGGAATTTTATAG (6)	TGGAACGGAGGAATTTTATAG	135	7	12	0	85	2	173	8	0	0	0	0
osa-miR1423-3p	AGCGCCCAAGCGGTAGTTGTCTCC (6)	AGCGCCCAAGCGGTAGTTGTC	0	1	151	175	192	59	306	131	1	0	0	0
osa-miR1423-5p	CAACTACACGTTGGGCGCTCGA (11)	AGGCAACTACACGTTGGGCGCTCG	1829	3886	1844	5716	2690	2494	7533	2643	1498	2797	1107	1655
osa-miR1425-3p	CAGCAAGAACTGGATCTTAAT (9)	CAGCAAGAACTGGATCTTAAT	1391	611	1060	672	3567	1228	7097	1371	1699	547	1424	335
osa-miR1425-5p	TAGGATTCAATCCTTGCTGCT (12)	TAGGATTCAATCCTTGCTGCT	109	508	1322	151	135	16	72	293	290	805	1443	1359
osa-miR1427	TGCGGAACCGTGCGGTGGCGC (3)	TGCGGAACCGTGCGGTGGCGC	0	0	0	0	0	0	0	0	442	876	527	1209
osa-miR1429-3p	GTTGCACGGGTTTGTATGTT (4)	GTTGCACGGGTTTGTATGTTG	6	3	1	4	5	3	5	1	0	5	6	2
osa-miR1429-5p	GTAATATACTAATCCGTGCATCCA (12)	GTAATATACTAATCCGTGCAT	177	148	35	95	54	14	28	16	236	140	100	68
osa-miR1431	TTTGCGAGTTGGCCCGCTTGC (8)	TTTGCGAGTTGGCCCGCTTGC	21	11	9	5	0	0	0	0	16	19	43	8
osa-miR1432-3p	No	CAGGTGTCATCTCCCCTGAAC	6	9	2	1	10	2	3	7	1	0	1	0
osa-miR1432-5p	ATCAGGAGAGATGACACCGACA (11)	ATCAGGAGAGATGACACCGAC	13191	8561	1846	2938	24963	3184	26358	6525	8792	868	7784	342
osa-miR1436	ATTATGGGACGGAGGGAGTA (5)	ACATTATGGGACGGAGGGAGT	24	28	12	19	32	15	39	11	27	59	25	21
osa-miR1437a	CGAGCTCCGGCGCCGCACTAG (6)	TCCGGCGCCGCACTAGGCACTG	4	3	4	2	11	2	14	3	13	3	4	2
osa-miR1437b-3p	GTGCTGGCGAGCTCCGGTGCCGCA	GTGCTGGCGAGCTCCGGTGCCGCA	2	0	1	0	7	0	3	4	8	2	4	2
osa-miR1437b-5p	GGGAGGAAACAGTGCCTAGTG	GGGAGGAAACAGTGCCTAGTG	5	2	2	6	0	0	0	0	27	3	13	6
osa-miR1440b	AAATTTAGGAGAGTGGTATTTGAG (4)	TTTAGGAGAGTGGTATTTGAG	4	4	5	9	2	0	1	0	13	6	2	1
osa-miR1441	ACCGGATGTCGGAAAAGGTTT	ACCGGATGTCGGAAAAGGTTT	0	0	0	0	2	1	3	1	0	0	0	0
osa-miR1846a-3p	CCGGTGACCCCGTTCTCCTCGCCG (4)	TGACCCCGTTCTCCTCGCCGG	11	14	1	6	8	13	9	3	2	5	3	6
osa-miR1846d-3p	GTATCCGGCGCCGCAGGGAGG (6)	TATCCGGCGCCGCAGGGAGG	7	2	4	0	15	2	17	8	12	9	40	2
osa-miR1846a-5p//osa-miR1846b-5p	AGTGAGGAGGCCGGGGCCGCTGG (5)	AGTGAGGAGGCCGGGGCCGCT	47	51	25	76	73	126	155	53	13	17	4	7
osa-miR1846c-5p	AGTGAGGAGGCCGGGGCCGCT (6)	AGTGAGGAGGCCGGGGCCGCT	11	16	7	25	39	92	90	34	2	3	2	2
osa-miR1846d-5p	TCCCACCGAGCAGCCGGATCTC (12)	TCCCACCGAGCAGCCGGATCTC	13	7	4	7	13	15	14	3	13	20	18	8
osa-miR1846e	AACGAGGAGGCCGGGACCACCG (7)	CAACGAGGAGGCCGGGACCA	246	140	164	139	414	103	140	131	433	306	194	103
osa-miR1847.1	TTTGTGCAGTTTGCAGTTGTG (6)	TGCAGTTTGCAGTTGTGGCAC	3	1	20	16	25	6	44	19	2	5	19	3
osa-miR1848	CCCCCTCGCCGGCGCGCGCGTG (5)	CCTCGCCGGCGCGCGCGTGCA	0	0	0	0	67	33	18	24	0	1	0	0
osa-miR1849	TATCGTATCCTAGGTTGGTTT (8)	TATCGTATCCTAGGTTGGTTT	0	0	25	9	91	13	74	10	114	62	150	34
osa-miR1850.1	TGGAAAGTTGGGAGATTGGG (7)	TGGAAAGTTGGGAGATTGGGG	192	80	102	77	1011	523	1732	204	1116	433	1280	108
osa-miR1850.3	TTAGTTCACATCAATCTTCCT (12)	CTGTTTAGTTCACATCAATCTT	12	7	15	5	31	6	24	4	23	14	87	19
osa-miR1852	No	ATATGGATTCAGAATGCAGGT	0	1	3	7	9	4	4	3	2	0	1	0
osa-miR1856	TATGCGTAAGACGGATTCGTA (8)	TATGCGTAAGACGGATTCGTA	9	7	13	5	0	0	0	0	9	5	8	3
osa-miR1857-3p	TCATGCTCCAAGAAAACCAGG (12)	TCATGCTCCAAGAAAACCAGG	20	17	22	8	34	19	77	9	8	7	25	3
osa-miR1857-5p	TTTTTGGAGCATGAGGTTATC (11)	TGGTTTTTTTGGAGCATGAGG	69	29	51	38	74	19	148	14	85	44	143	17
osa-miR1859	TTTCCTATGACGTCCATTCCAA (12)	TTTCCTATGACGTCCATTCCAA	165	228	93	248	146	52	310	67	199	471	325	320
osa-miR1860-3p	ATCTGGAAGCTAGGTTTTCTCT (10)	ATCTGGAAGCTAGGTTTTCTCT	230	101	122	123	14	9	18	3	339	187	486	134
osa-miR1860-5p	AGAAAACCAGCTTCCAGATCT (9)	AGAAAACCAGCTTCCAGATCT	41	16	30	28	0	0	4	1	62	70	126	41
osa-miR1861a//osa-miR1861o	TGATCTTGAGGCAGAAACTGAG (8)	TGATCTTGAGGCAGAAACTGAG	119	575	26	170	10	9	7	64	29	261	77	77
osa-miR1861b//osa-miR1861f//osa-miR1861i/osa-miR1861l	CGATCTTGAGGCAGGAACTGAG (6)	CGATCTTGAGGCAGGAACTGAG	187	6899	17	11678	216	6280	5589	22541	0	813	3	544
osa-miR1861d	TCTTGAGGCAGGAACTGAGTA (8)	TGGTCTTGAGGCAGGAACTGAG	11	147	4	213	4	144	43	276	2	14	0	24
osa-miR1861e//osa-miR1861k//osa-miR1861m	TCTTGTGGCAAGAACTGAGTA (9)	CGGTCTTGTGGCAAGAACTGAG	3	9	2	18	25	23	15	3	4	39	7	13
osa-miR1861g	TCTTGTGGCAAGAACTGAGTA (11)	CAGTCTTGTGGCAAGAACTGAG	3	6	0	11	22	22	4	1	2	25	6	12
osa-miR1861h//osa-miR1861j	CGGTCTTGAGGCAGGAACTGAG (8)	CGGTCTTGAGGCAGGAACTGAG	134	1282	45	1065	94	386	522	557	3	105	0	24
osa-miR1862a//osa-miR1862b//osa-miR1862c	No	ACGAGGTTGGTTTATTTTGGGACG	113	55	4833	3930	10576	16121	26069	10075	213	139	252	62
osa-miR1862d	ACTAGGTTTGTTTATTTT (6)	ACTAGGTTTGTTTATTTTGGGACG	3921	3522	4091	7437	7950	6723	6046	4548	4573	4326	3417	3263
osa-miR1862e	CTAGATTTGTTTATTTTGGGACGG (7)	CTAGATTTGTTTATTTTGGGACGG	8421	6101	7856	10984	6482	6275	9082	4528	7934	5557	4396	4544
osa-miR1862f//osa-miR1862g	ATGAGGTTGGTTTATTTT (8)	ATGAGGTTGGTTTATTTTGG	11168	10146	5526	11102	10	4	19	2	23	62	44	29
osa-miR1863a	AGCTCTGATACCATGTTAGATTAG (12)	AGCTCTGATACCATGTTAGATTAG	1191	757	1870	1987	442	84	817	109	940	810	1714	951
osa-miR1863b	No	AGCTCTGATACCATGTTAACTGTT	0	1	1	1	2	2	0	1	2	4	0	0
osa-miR1863b.2	AGAGACTTGGCTGATGCATTACT (7)	AGAGACTTGGCTGATGCATTACT	486	592	500	1215	185	33	161	56	628	634	316	428
osa-miR1863c	TAGAAACTTGGCTGATGCATTACT (12)	TAGAAACTTGGCTGATGCATTACT	512	447	492	804	11	2	16	3	758	443	233	277
osa-miR1864	ATTGTAGTAACGTGATGGTCAATG (6)	TTGTAGTAACGTGATGGTCAATGT	229	293	374	807	279	288	1135	641	119	145	146	134
osa-miR1865-3p	GAAGAATCGCAGTCACTAGTTGT (2)	CGAAGAATCGCAGTCACTAGTTGT	0	0	0	2	1	0	0	0	4	0	9	2
osa-miR1865-5p	TGCTAGTGATGGTGATTCTTCGAC (2)	TGCTAGTGATGGTGATTCTTCGAC	0	0	0	0	4	0	7	1	0	0	0	0
osa-miR1867	TTTTTTTTCTAGGACAGAGGGAGT (10)	TTTTTTTTCTAGGACAGAGGGAGT	1427	2230	2867	4462	628	506	715	358	1145	1317	954	821
osa-miR1868	TCACGGAAAACGAGGGAGCAGCCA (8)	TCACGGAAAACGAGGGAGCAGCCA	737	1568	743	2271	396	388	607	412	717	1544	914	1192
osa-miR1869	CCTGAGAACAATAGGCATGGG (3)	TGAGAACAATAGGCATGGGAGGTA	3	8	2	4	1	1	12	0	10	2	3	3
osa-miR1870-3p	TTTAGGGCTAATTCAGCATGAACA (10)	TTTAGGGCTAATTCAGCATGAACA	32	24	48	65	23	12	40	11	42	21	44	26
osa-miR1870-5p	TGCTGAATTAGACCTAGTGGGCAT (12)	TGCTGAATTAGACCTAGTGGGCAT	3691	4171	3984	7808	3025	1406	7821	2000	3403	3781	2014	1907
osa-miR1871	ATGGCTCTGATATCATGTTGGTTT (12)	ATGGCTCTGATATCATGTTGGTTT	181	166	203	251	66	7	73	18	166	96	238	123
osa-miR1872	No	GAACTGTAAGTCTGTGACGGGTAA	19	28	14	34	12	25	46	8	92	119	47	47
osa-miR1873	No	TCAACATGGTATCAGAGCTGGAAG	6	6	309	434	133	72	18	15	0	0	0	0
osa-miR1874-3p	TATGGATGGAGGTGTAACCCGATG (5)	TATGGATGGAGGTGTAACCCGATG	0	0	0	0	0	0	1	1	72	199	35	22
osa-miR1874-5p	TAGGGCTACTACACCATCCATAAG (3)	TAGGGCTACTACACCATCCATAAG	0	0	0	0	0	0	0	0	15	10	10	5
osa-miR1875	ACAATGGAGTGAAGTGCAACAG (5)	ACAATGGAGTGAAGTGCAACAGAA	117	100	61	76	490	45	293	62	234	185	236	77
osa-miR1876	ATAAGTGGGTTTGTGGGCTGGCCC (11)	ATAAGTGGGTTTGTGGGCTGGCCC	55	60	80	86	10	1	22	2	53	40	21	33
osa-miR1878	ACTTAATCTGGACACTATAAAAGA (7)	ACTTAATCTGGACACTATAAAAGA	66	68	40	87	25	17	22	14	71	42	19	36
osa-miR1879	GTGTTTGGTTTAGGGATGAGGTGG (11)	GTGTTTGGTTTAGGGATGAGGTGG	337	390	650	1201	185	61	174	111	742	529	601	456
osa-miR1880	TTCCAAGCGGGCCACTTAAGCATT (8)	TTCCAAGCGGGCCACTTAAGCATT	38	173	13	172	16	41	20	17	54	284	22	66
osa-miR1881	AATGTTATTGTAGCGTGGTGGTGT (10)	AATGTTATTGTAGCGTGGTGGTGT	139	54	164	56	24	2	16	5	134	39	85	17
osa-miR1883a	ACCTGTGACGGGCCGAGAATGGAA (5)	ACCTGTGACGGGCCGAGAATGGAA	208	291	152	347	237	189	464	293	2	3	7	2
osa-miR1883b	ACCTGTGACGGGCCGAGAATGGAA (5)	ACCTGTGACGGGCCGAGAATGGAA	192	260	137	295	210	156	410	261	2	2	1	1
osa-miR2055	TTTCCTTGGGAAGGTGGTTTC (12)	TTTCCTTGGGAAGGTGGTTTC	204	149	273	584	99	81	241	109	179	263	680	441
osa-miR2090	AACTCTGATTCTAGAATTTTTGC (2)	AACTCTGATTCTAGAATTTTTG	0	0	0	0	13	3	15	5	0	0	0	0
osa-miR2096-3p	CTCGCCTGAGGGGAAATCGGC (10)	CCTGAGGGGAAATCGGCGGGA	5	7	11	7	19	7	23	6	6	15	4	10
osa-miR2096-5p	CGATTTCCCCCTCGGGCGAGCC (8)	TGCCGATTTCCCCCTCGGGCG	0	3	1	1	4	1	0	1	1	5	4	1
osa-miR2098-3p	CGGTTTGTCAAGCGGAGTGC	CGGTTTGTCAAGCGGAGTGC	0	0	0	2	1	3	5	0	2	4	1	3
osa-miR2120	AAGATCTTTAGTCCCGGTT (4)	AAAGATCTTTAGTCCCGGTTGTTC	2	3	1	0	6	3	9	2	5	6	2	2
osa-miR2121a//osa-miR2121b	AAAACGGAGCGGTCCATTAGCGCG (5)	AAAACGGAGCGGTCCATTAGCGCG	164	213	193	418	98	51	173	70	175	294	172	185
osa-miR2863a	TTGTCCCATTCTAGTTTAGCT (5)	TTGTCCCATTCTAGTTTAGCT	3	1	0	0	3	0	0	0	1	0	1	0
osa-miR2863b	TTCGTTTATTTGGACTAGAGT (5)	TTCGTTTATTTGGACTAGAGT	21	13	12	4	13	3	15	3	25	24	16	6
osa-miR2863c	TTAGTAGGACTAGAATGGGCCAAA (11)	TTAGTAGGACTAGAATGGGCCAAA	284	277	251	596	268	249	510	116	532	326	296	435
osa-miR2864.1	TTGCTGCCCTTGTTTTGCATT (12)	TTTTGCTGCCCTTGTTTTGCA	3	2	26	2	20	8	36	2	42	7	111	9
osa-miR2864.2	TTGTTTTGCATTGTATAGGTA (12)	TTGTTTTGCATTGTATAGGTA	25	10	135	35	106	12	171	13	111	31	290	23
osa-miR2865	AGCAGTCGACTGTACCGTGCCT (5)	CTCAGCAGTCGACTGTACCGTG	0	0	0	2	16	5	16	4	21	28	25	7
osa-miR2867-3p	CCAGGACGTGTGGGATGGCA (7)	CCAGGACGTGTGGGATGGCA	697	411	596	593	778	478	1017	270	0	0	2	0
osa-miR2867-5p	TGTGCCATCCCACACATCCCGAT (4)	TGTGCCATCCCACACATCCCGA	3	1	1	5	1	0	3	1	0	0	0	0
osa-miR2869	TCCCGACATTAAATTCTGGGC (9)	TCCCGACATTAAATTCTGGGC	4	1	1	0	2	0	1	1	6	2	4	0
osa-miR2870	TAATCAGTTTGGGGAGACAAA (8)	TAATCAGTTTGGGGAGACAAA	8	4	3	0	24	5	41	9	13	10	10	4
osa-miR2871a-3p//osa-miR2871b	TATTTTAGTTTCTATGGTCAC (12)	TATTTTAGTTTCTATGGTCAC	73	29	30	39	104	36	90	18	80	78	94	34
osa-miR2871a-5p	No	GACCGTAGAAACTAGCATAGAAAA	444	303	168	208	322	131	307	68	1011	538	493	121
osa-miR2873a	AAGTTTGGACTTAAATTTGGTAAC (9)	AAGTTTGGACTTAAATTTGGTAAC	1261	100	5199	1428	1488	75	1636	125	1509	13	3556	171
osa-miR2873b	TTGGACTTGAGATTTGGTATG (12)	TTGGACTTGAGATTTGGTATG	542	160	377	458	535	150	757	190	627	183	730	171
osa-miR2873c	TCAAATGAAGTTGAGTTTGGAC (6)	CAAATGAAGTTGAGTTTGGAC	2	1	0	9	5	11	10	4	5	8	11	8
osa-miR2874	ATGTGAACAGTGTCAAACAGTGTC (7)	ATGTGAACAGTGTCAAACAGTGTC	5	7	10	20	4	1	1	1	0	0	1	0
osa-miR2875	ATTTACAGTCATATACAGTTTATA (4)	ATTTACAGTCATATACAGTTTATA	0	0	10	2	2	0	1	0	0	0	8	1
osa-miR2876-3p	ATATGAACACTGTTGCCAGCA (4)	TTCCTATATGAACACTGTTGC	39	8	32	20	0	0	0	0	0	0	0	0
osa-miR2876-5p	AATTGCTGGCAGCACTGTTTA (4)	AATTGCTGGCAGCACTGTTTA	38	21	27	21	0	0	0	0	0	0	0	0
osa-miR2877	No	TTGCATCCTCTGCACTTTGGGCCT	0	0	0	0	2	3	6	4	0	0	0	0
osa-miR2878-3p	TTTATACATGTAAAGAATTAA (7)	CAGGATTTTATACATGTAAAGAAT	143	13	131	40	94	7	176	9	184	26	264	21
osa-miR2878-5p	TACATGTATAAAATTCTGAGGATG (9)	TACATGTATAAAATTCTGAGGATG	106	31	416	302	198	27	184	42	120	64	288	130
osa-miR2879	AGATGTGTTAAAATAATGACCATA (4)	GCCAGATGTGTTAAAATAATGACC	1	1	0	2	0	0	1	0	1	2	2	3
osa-miR2880	ACGGTATCCCGTTCGGACAGGATG (7)	ACGGTATCCCGTTCGGACAGGATG	104	128	136	467	147	64	185	92	177	94	88	186
osa-miR2905	TACATGTCAGTGACAAAGGCA (6)	TACATGTCAGTGACAAAGGCA	8	3	7	10	17	13	21	8	0	0	2	0
osa-miR3979-3p	CTTCGGGGGAGGAGAGAAGC (8)	CTTCGGGGGAGGAGAGAAGC	5	8	0	16	0	0	1	13	5	541	0	16
osa-miR3979-5p	TCTCTCTCTCCCTTGAAGGCT (9)	TCTCTCTCTCCCTTGAAGGC	6	4	16	10	0	0	14	5	26	134	31	23
osa-miR3980a-3p//osa-miR3980b-3p	CTGGCCGAGGCCGTCGATTCT (4)	CTGGCCGAGGCCGTCGATTCT	10	52	227	67	0	0	0	0	7	21	27	10
osa-miR3980a-5p//osa-miR3980b-5p	AATCGACGGCCTCAGTCAGGG (8)	AATCGACGGCCTCAGTCAGGG	1803	644	1056	686	0	0	0	0	373	61	168	75
osa-miR3981-3p	TAGTATTAGGATACGTCTCAT (7)	AGTATTAGGATACGTCTCATC	3	1	1	6	18	5	46	6	12	8	23	12
osa-miR3982-3p	AGTTGCCTACATGGAGCGCCA (5)	AGTTGCCTACATGGAGCGCCA	6	2	6	2	12	2	8	3	9	4	29	7
osa-miR3982-5p	TGTGGCGCTCCACGTAGGCAA (8)	GCGCTCCACGTAGGCAACAAT	4	0	8	10	7	4	0	0	9	11	19	9
osa-miR435	TTATCCGGTATTGGAGTTGA (12)	TTATCCGGTATTGGAGTTGA	82	27	68	26	87	11	88	32	124	55	188	49
osa-miR437	TCAAAGTTAGAGAAGTTTGAC (7)	AAAGTTAGAGAAGTTTGACTT	22	6	21	23	16	1	10	4	18	5	26	6
osa-miR439a//osa-miR439c//osa-miR439e//osa-miR439f//osa-miR439h	AACCGCGGTTGTTCGACAGGG (8)	TGTCGAACCGCGGTTGTTCGA	365	308	319	623	665	505	1278	664	41	36	14	14
osa-miR439b	AACCGCGGTTGTTCGACAGG (6)	TGTCGAACCGCGGTTGTTCGA	4	3	5	11	13	6	17	8	0	6	0	2
osa-miR439d//osa-miR439g	TATCCCTGTCGAACCGCGGTTG (7)	TGTCGAACCGCGGTTGTTCGA	137	152	141	374	281	171	514	209	40	35	14	13
osa-miR439i	TGTCGAACCGCGGTTGTTCGA	TGTCGAACCGCGGTTGTTCGA	1	2	0	2	0	0	0	1	2	2	2	1
osa-miR440	AGTGTCTCCTGATGATCGGGACAA (11)	AGTGTCTCCTGATGATCGGGACAA	119	106	177	340	52	15	60	32	31	9	19	27
osa-miR444a-3p.1//osa-miR444d.1	TGCAGTTGCTGCCTCAAGCTT (12)	TTGCTGCCTCAAGCTTGCTGC	838	1683	1090	1987	330	44	155	797	1373	2804	3167	1706
osa-miR444a-3p.2//osa-miR444d.2	TGCAGTTGCTGCCTCAAGCTT (12)	TGCAGTTGCTGCCTCAAGCTT	860	1713	1107	2039	330	44	155	800	1399	2852	3239	1752
osa-miR444a-5p	GCTAGAGGTGGCAACTGCATA (9)	GCTAGAGGTGGCAACTGCATA	1283	859	692	845	2	1	1	0	1458	1681	2956	695
osa-miR444b.1//osa-miR444c.1	TGTTGTCTCAAGCTTGCTGCC (12)	TGTTGTCTCAAGCTTGCTGCC	551	333	704	459	794	292	1196	272	817	559	2292	594
osa-miR444b.2//osa-miR444c.2	TGCAGTTGTTGTCTCAAGCTT (12)	TGCAGTTGTTGTCTCAAGCTT	9274	3428	8697	8062	7582	2033	16924	3554	17273	8487	46989	14672
osa-miR444d.3	TTGTGGCTTTCTTGCAAGTTG (12)	TTGTGGCTTTCTTGCAAGTTG	124	52	120	121	66	32	128	42	138	121	299	104
osa-miR444e	TGCAGTTGCTGCCTCAAGCTT (12)	TGCAGTTGCTGCCTCAAGCTT	840	1691	1086	2010	299	40	138	784	1389	2771	3183	1736
osa-miR444f	TGCAGTTGTTGCCTCAAGCTT (12)	TGCAGTTGTTGCCTCAAGCTT	314	290	186	270	402	359	722	232	466	1334	667	263
osa-miR5072	TCCCCAGCGGAGTCGCCA (6)	CGATTCCCCAGCGGAGTCGCCA	1	2	2	1	3	3	2	10	0	1	3	2
osa-miR5073	TTTGGTGAATCGGAAACT (4)	GTTTGGTGAATCGGAAACTATTT	4	0	4	2	5	2	10	1	2	0	2	0
osa-miR5076	ATGGGAGCAGAGCAGGTTTG (3)	GAAATGGGAGCAGAGCAGGTTT	23	46	11	19	22	124	40	16	14	84	34	14
osa-miR5078	ACACCCCTCGTTCGACCGTGGCAT (5)	CCTCGTTCGACCGTGGCATTT	3	8	3	21	8	6	18	8	6	4	7	5
osa-miR5079a//osa-miR5079b	TTTGGATCTGTTATTTTGGTA (3)	TTTGGATCTGTTATTTTGGTAT	5	3	1	1	4	3	14	3	5	4	7	1
osa-miR5082	GCGATGATGGCCGCGCGGGTTCA (8)	TGCGATGATGGCCGCGCGGGTTCA	68	7	17	19	61	10	74	11	20	5	36	10
osa-miR5083	AGACTACAATTATCTGATCA (11)	AGACTACAATTATCTGATCA	17	19	18	27	9	19	27	7	15	67	43	59
osa-miR5143a	TGTGGTATGTTGGCAATGTAGGAA (10)	TGTGGTATGTTGGCAATGTAGGAA	104	195	114	230	74	95	100	44	60	110	106	32
osa-miR5143b	TGTGGTATGTTGGCAATGTAGGAA (10)	TGTGGTATGTTGGCAATGTAGGAA	92	183	99	191	54	74	70	31	57	110	102	32
osa-miR5144-3p	TCTCCTCAGCAGCACAAGAAG (9)	TCTCCTCAGCAGCACAAGAAG	106	36	70	29	64	61	130	17	80	51	344	39
osa-miR5144-5p	TTCTTGTGCTGCTGAAGAGAC (12)	TTCTTGTGCTGCTGAAGAGAC	2808	1527	2781	3249	2058	1314	3589	1415	4994	4776	10683	4621
osa-miR5145	ACCTGTTTGGATTCTTGAGGGCTA (9)	ACCTGTTTGGATTCTTGAGGGCTA	87	126	40	139	20	19	20	7	212	218	52	102
osa-miR5146	AACTAATGAACCGGCACCTATACT (3)	TTTAACTAATGAACCGGCACCTAT	6	9	1	5	2	3	8	2	24	6	5	3
osa-miR5147	No	ACAACTCTTGTGGATGGAGGG	11	7	8	6	19	20	32	10	20	7	21	6
osa-miR5148a	TGAGGGGTAGAAATGTCATATCAT (6)	TGAGGGGTAGAAATGTCATATCAT	32	34	28	54	18	1	25	9	82	97	84	60
osa-miR5148b//osa-miR5148c	TGAGGGGTAGAAATGTCATATCAT (6)	TGAGGGGTAGAAATGTCATATCAT	42	42	33	59	20	2	26	11	92	105	90	64
osa-miR5149	GAGGAGCTGTGACGATTTGGGACC (6)	GAGGAGCTGTGACGATTTGGGA	5	9	7	34	6	7	4	5	17	27	20	15
osa-miR5150-3p	GAAGCTGCAGCTGTCAGAAGCTCC (8)	AGAAGCTGCAGCTGTCAGAAGCTC	208	160	276	425	193	49	268	66	203	103	174	147
osa-miR5150-5p	AGCTTCTGACAGCTGCAGTTTCTC (12)	AGCTTCTGACAGCTGCAGTTTCTC	3196	1983	4089	5517	755	189	973	278	2136	455	595	544
osa-miR5151	AATGATGTGGGTACGAATGAA (12)	TAATGATGTGGGTACGAATGAA	659	402	504	1138	659	198	1023	319	864	735	1204	648
osa-miR5152-3p	AGACCATGCCTATACCTACCA (10)	AGACCATGCCTATACCTACCA	1	2	0	0	33	11	65	6	3	2	8	1
osa-miR5152-5p	GTAGGGATAGGCATGATCTCT (6)	GTAGGGATAGGCATGATCTCT	1	0	3	2	36	10	116	11	2	1	3	0
osa-miR5153	TGGATTCCACTGACACGTAGACGT (8)	TGGATTCCACTGACACGTAGACGT	141	63	98	138	0	0	0	0	163	102	104	80
osa-miR5154	AGCACCAGTTGACGTGACGCTGAG (9)	AGCACCAGTTGACGTGACGCTGAG	14	13	6	8	7	3	10	1	14	7	4	6
osa-miR5155	ACTTTAATACCATTGGAAGATTGC (2)	ACTTTAATACCATTGGAAGATTGC	0	0	0	0	0	0	0	0	8	3	9	7
osa-miR5156	AGCCTGTAAAACTGCAAAAAGGAA (4)	AGCCTGTAAAACTGCAAAAAGGAA	60	56	88	163	9	4	7	0	0	0	0	0
osa-miR5158	TGAGCCACTGGGATGAGGATGAAT (8)	TGAGCCACTGGGATGAGGATGAAT	13	27	15	88	11	2	16	6	22	18	13	14
osa-miR5159	AACTAGAGTGGGTCAACGGGTACC (9)	AACTAGAGTGGGTCAACGGGTACC	0	0	15	30	9	4	14	2	13	13	14	7
osa-miR5160	CGAGATCGATGGTATATTTCT (4)	CGAGATCGATGGTATATTTCTG	2	0	2	2	297	99	539	118	3	1	1	0
osa-miR5161	TCTGGATCAGAGGGAGTATA (12)	TCTGGATCAGAGGGAGTATA	79	30	59	28	126	61	147	42	99	71	122	36
osa-miR528-3p	CCTGTGCTTGCCTCTTCCATT (9)	CCTGTGCTTGCCTCTTCCATT	3732	223	14	2	312	30	3	0	15	3	30	1
osa-miR528-5p	TGGAAGGGGCATGCAGAGGAG (12)	TGGAAGGGGCATGCAGAGGAG	2069613	1441296	229039	29394	781184	379832	57708	14015	257810	139382	595331	17659
osa-miR529a	GCTGTACCCTCTCTCTTCTTC (4)	CTGTACCCTCTCTCTTCTTC	0	1	0	1	0	1	0	0	0	9	0	0
osa-miR529b	AGAAGAGAGAGAGTACAGCTT (12)	AGAAGAGAGAGAGTACAGCTT	5	13	5	51	18	16	46	28	38	50	107	88
osa-miR530-3p	AGGTGCAGAGGCAGATGCAAC (12)	AGGTGCAGAGGCAGATGCAAC	3075	391	93	219	2791	676	1329	260	2732	940	805	174
osa-miR530-5p	TGCATTTGCACCTGCACCTAC (12)	TGCATTTGCACCTGCACCTA	496	135	133	100	1077	22	227	95	1794	571	1281	112
osa-miR531a//osa-miR531c	CTCGCCGGGGCTGCGTGCCGCCA (4)	CTCGCCGGGGCTGCGTGCCGCCAT	4292	797	340	995	0	0	0	0	513	135	218	88
osa-miR531b	CTCGCCGGGGCTGCGTGCCGCCA (4)	CTCGCCGGGGCTGCGTGCCG	4291	797	340	994	0	0	0	0	513	135	218	88
osa-miR5337a	AAATTACTTGTCGTTCTAGCT (8)	AAATTACTTGTCGTTCTAGCT	11	16	3	19	31	15	31	22	3	5	3	0
osa-miR5337b	TAGAACGGCAAGCAATTTGAAATG (12)	CTAGAACGGCAAGCAATTTGA	29	27	30	30	53	9	21	9	143	58	27	22
osa-miR5339	ACAGATAGAGAATCTTCTCAGA (3)	CAGATAGAGAATCTTCTCAGA	4	5	6	0	6	0	7	4	11	1	11	5
osa-miR5340	TGATGACGTGGATGAATTTCAAAC (5)	TGATGACGTGGATGAATTTCAAA	4	3	10	18	4	0	6	3	20	12	60	21
osa-miR535-3p	GTGCTTTCTCCCGTTGTCACT (12)	GTGCTTTCTCCCGTTGTCACT	36	10	136	31	74	9	138	25	33	21	133	15
osa-miR535-5p	TGACAACGAGAGAGAGCACGC (12)	TGACAACGAGAGAGAGCACGC	9994	2770	31627	11356	15870	5409	54326	13004	7829	3126	28375	5623
osa-miR5493	AGCCGGGCTCGGTCGCGCGTG (9)	AGCCGGGCTCGGTCGCGCGTG	9	6	2	6	5	0	4	67	7	1	8	1
osa-miR5498	GAGCTGTAACACTTGAAGACGCAA (6)	TGAGCTGTAACACTTGAAGAC	46	27	15	15	7	12	10	3	35	53	66	21
osa-miR5500	ATCACTGATGAAATCTTGCGGCGG (3)	ATCACTGATGAAATCTTGCGGC	0	0	1	2	1	1	2	1	0	3	1	1
osa-miR5501	TCTTGTGGCTAGAAGGGTGAG (12)	TCTTGTGGCTAGAAGGGTGAG	117	76	40	70	156	43	204	34	177	170	107	61
osa-miR5502	GATACGGATACGGATACGCGATAC (5)	TACGGATACGGATACGCGATAC	21	12	8	15	4	6	4	4	7	4	0	1
osa-miR5503	TTCGGATCTTTCTAGAGGCATT (12)	TTCGGATCTTTCTAGAGGCATT	6	9	6	26	25	69	55	29	10	13	11	8
osa-miR5504	No	AGTGACGGGAGGACTGCAAGG	38	13	14	21	31	29	35	11	10	15	48	36
osa-miR5505	GAGGATTCGGTATTGATCGCTAA (5)	GAGGATTCGGTATTGATCGCTA	5	9	8	19	3	7	8	4	3	12	4	10
osa-miR5508	TAGATGGCTGATCTGGTGTGG (12)	TAGATGGCTGATCTGGTGTGG	178	122	75	186	909	262	1645	340	1714	1023	2214	403
osa-miR5510	AGGCTGATCCACTCCAGAGGA (11)	AGGCTGATCCACTCCAGAGGA	31	10	11	4	22	10	31	8	14	2	19	1
osa-miR5512a//osa-miR5512b	TAGGATATGGTAATGCTAAAA (12)	TAGGATATGGTAATGCTAAAA	125	35	129	63	284	53	496	81	177	86	342	47
osa-miR5513	TAACAAAGGACAACAGACTGA (12)	TAACAAAGGACAACAGACTGA	68	36	50	31	96	38	137	22	115	85	192	50
osa-miR5522	ATAGGAATGGGAGGCATTAGGAAA (11)	AACAATAGGAATGGGAGGCAT	29	34	20	42	19	3	6	10	18	18	10	19
osa-miR5523	TGAGGAGGAACATATTTACTAG (6)	TGAGGAGGAACATATTTACTAG	6	2	4	6	3	3	7	1	5	1	2	1
osa-miR5524	No	TGGAAAATGTGTTCATGACGG	0	0	0	0	1	1	1	0	0	1	0	0
osa-miR5525	TGAACCTTGGGAGCGATCTGA (11)	TGAACCTTGGGAGCGATCTGAA	13	7	9	21	12	8	30	17	25	108	54	106
osa-miR5526	No	AAAGGTAGAGTCAGGTATGAG	5	9	1	3	21	11	29	13	8	11	0	4
osa-miR5532	TGGAATATATGACAAAGGTGG (5)	ATGGAATATATGACAAAGGTGG	4	8	3	5	6	1	7	4	4	3	3	3
osa-miR5534a	TTGACGACAACAGCTAGAATG (2)	TGACGACAACAGCTAGAATGG	2	1	0	1	4	0	0	2	0	0	2	1
osa-miR5534b	No	CGATGACAACAGCTAGAATGG	0	0	0	1	2	0	1	0	3	2	3	0
osa-miR5536	TGGTAGTGACATTATGGTAGAGGA (4)	AATGGTAGTGACATTATGGTAG	118	203	64	188	16	11	11	13	172	310	77	91
osa-miR5537	AATGTTTGTATGGATCGTTTGT (7)	AATGTTTGTATGGATCGTTTGT	5	3	1	10	5	1	13	3	0	2	0	1
osa-miR5538	ACTGAACTCAATCACTTGCTGC (4)	ACTGAACTCAATCACTTGCTGC	5	3	1	7	5	5	10	4	3	9	5	4
osa-miR5539a//osa-miR5539b	AAACGGATGCGCGTGCTAACGCTTT (3)	AAGAAAACGGATGCGCGTGCTA	9	9	1	3	1	1	1	3	1	5	1	0
osa-miR5540	TTGTGCGAGATCGACGGTATA (12)	TTGTGCGAGATCGACGGTATA	699	132	350	227	350	205	796	136	266	115	231	144
osa-miR5541	TCAAGTGGTGTACTCTAAAGA (2)	TCAAGTGGTGTACTCTAAAGA	0	0	0	0	7	0	3	0	0	0	0	0
osa-miR5788	TGGATGTGACATACTCTAGTA (12)	TGGATGTGACATACTCTAGTA	1064	339	1179	563	2273	481	3511	436	1464	666	2468	379
osa-miR5792	GATGACAGCGGTGGTTCGGACATC	GATGACAGCGGTGGTTCGGACATC	0	3	0	2	2	2	4	0	0	1	0	0
osa-miR5794	TGAGGAATCACTAGTAGTCGT (12)	TGAGGAATCACTAGTAGTCGT	46382	18361	23571	23422	66645	13367	84608	13702	112606	43368	127340	24995
osa-miR5795	TCGAGGTCGAGTTCCCGGCTGC (2)	ATGTCGAGGTCGAGTTCCCGGC	0	0	20	19	2	1	0	1	0	0	0	0
osa-miR5799	AAGACGAATAATCAAACGTTGGAC (7)	AAGACGAATAATCAAACGTTGGAC	21	14	23	17	16	6	23	4	62	31	30	17
osa-miR5801	ACCAAATCGTTTTCGATCGTTGGA (6)	ACCAAATCGTTTTCGATCGTTGGA	211	115	152	219	176	90	220	53	2598	237	5850	276
osa-miR5802	ATGGACTGTACTTTGTAAAGCGGA (12)	ATGGACTGTACTTTGTAAAGCGGA	184	6	41	84	97	90	119	47	137	18	156	99
osa-miR5803	ACCACTGTAGACGCTACGTGTGAG (8)	ACCACTGTAGACGCTACGTGTGAG	71	74	15	54	16	9	57	14	0	0	0	0
osa-miR5804	TGCGAAGTAGAGATGCCGACT (4)	TGCGAAGTAGAGATGCCGACT	51	13	22	9	0	0	0	0	0	0	0	0
osa-miR5805	ACGAGTGATGGCGGCGTATACCTG (10)	ACGAGTGATGGCGGCGTATACCTG	1	1	18	59	8	5	3	0	273	321	217	251
osa-miR5807	AGGAGGTCTGGAGAGTTATGTGGC (6)	AGGAGGTCTGGAGAGTTATGTGGC	0	0	31	57	0	0	0	0	108	39	79	35
osa-miR5808	ACTAAATCGTTTCTGATCGTTGGA (8)	ACTAAATCGTTTCTGATCGTTGGA	49	33	41	56	36	48	77	28	41	14	48	14
osa-miR5809	No	TCGTCGCCGGCGACCACAGC	0	0	1	0	0	1	1	1	0	1	1	9
osa-miR5810	ACGGAACCCTAATGGCGATGGCAT (6)	ACGGAACCCTAATGGCGATGGCAT	30	23	7	12	27	33	59	17	1	1	1	2
osa-miR5811	AACCTAGGAGTTCGATGGGACATA (4)	CCTAACCTAGGAGTTCGATGGGAC	6	2	3	4	4	1	3	2	10	5	6	1
osa-miR5812	AGCAACGATTTTAAGATTGTGGCA (4)	AGCAACGATTTTAAGATTGTGGCA	1	0	2	1	0	0	2	0	3	1	0	0
osa-miR5813	AAGCAGCGACTCTGGTCATGGA (12)	AAGCAGCGACTCTGGTCATGGA	194	82	119	111	201	81	230	77	223	154	747	94
osa-miR5814	AATCAAGTTAGGAACCATGCAAGT (12)	AATCAAGTTAGGAACCATGCAAGT	283	257	631	813	96	15	75	33	181	93	238	165
osa-miR5815	AATGTTATGGACACTAGATGACAT (9)	AATGTTATGGACACTAGATGACAT	3	3	3	7	6	1	2	2	9	11	5	3
osa-miR5816	TAGGAGTGTTTGTAGGAGCGCCAC (10)	TAGGAGTGTTTGTAGGAGCGCCAC	14	21	14	28	3	6	0	1	22	33	13	22
osa-miR5817	ATCGAATTTGAAAGAAAAAGGTAT (10)	ATCGAATTTGAAAGAAAAAGGTAT	13	16	8	14	5	0	2	0	18	17	4	2
osa-miR5819	GAGGACGAGGGGAACGGCGGC (2)	AGGACGAGGGGAACGGCGGCG	1	3	1	3	0	0	1	0	2	6	1	0
osa-miR5821	TGGACGGAGCGATGGTGGGCG (12)	TGGACGGAGCGATGGTGGGCG	88	42	17	50	39	37	90	32	57	63	57	30
osa-miR5823	AAGGAATTGGGTCTAATCTCTTCC (9)	AAGGAATTGGGTCTAATCTCTTCC	7	6	7	4	2	0	6	0	10	3	11	4
osa-miR5824	No	AGTCTGATAAGAAGTCAATGGCGT	6	0	3	6	2	0	1	1	13	4	2	2
osa-miR5825	AAAACATCTGATAACCTGAAACGG (12)	AAAACATCTGATAACCTGAAACGG	21	15	19	21	13	5	8	3	48	25	20	15
osa-miR5826	TAGCCCAAAGTGAGAAGAGTG (6)	TAGCCCAAAGTGAGAAGAGTGGGT	3	1	4	11	2	5	9	0	1	7	3	7
osa-miR5827	TTTGTTGCAATTTGGACTACC (8)	TTTGTTGCAATTTGGACTACC	87	6	59	7	124	11	129	15	0	0	0	0
osa-miR5828	TTACGGCATTAAAAGTAAATC (6)	TTACGGCATTAAAAGTAAATC	28	1	14	0	41	0	39	1	81	1	134	2
osa-miR5829	AGGACCAGTAGGCGATGGTAATGT (4)	ATCAGGACCAGTAGGCGATGGTAA	3	1	0	2	0	1	0	0	2	2	0	1
osa-miR5830	ACATGTAGATGAGGTGATGTTACA (2)	ATGTAGATGAGGTGATGTTACACA	0	0	3	10	0	0	0	0	0	0	0	0
osa-miR5835	ACGAAACCATAGGGATTTTGGCAT (3)	ACGAAACCATAGGGATTTTGGCAT	3	8	1	1	0	0	0	0	0	0	1	0
osa-miR6245	ATAATATAAGTATAGGTGTCGGCT (2)	AGTATAGGTGTCGGCTCTATT	0	2	0	0	1	1	0	0	8	2	0	3
osa-miR6246	TTGGGGATTTCCTGCCGGAGGAAG (3)	TTGGGGATTTCCTGCCGGAGGAA	2	6	1	3	1	2	0	0	1	0	0	0
osa-miR6247	TGGCTGATTGACCTAATGGCA (5)	TGGCTGATTGACCTAATGGCA	2	2	1	0	0	0	6	0	0	0	1	0
osa-miR6248	TTTGAGGATGGAGGTAGTATC (8)	TATTTGAGGATGGAGGTAGTA	28	11	24	7	57	9	71	9	35	21	69	4
osa-miR6249a//osa-miR6249b	CGTGAAGAGCTCGCCGGCGGC (9)	CGTGAAGAGCTCGCCGGCGGC	3764	2095	1423	2993	14	2	17	32	8267	9422	10269	7827
osa-miR6250	No	GGGGATAGATCGACGCGTCAAG	6	2	5	9	3	6	3	20	0	4	2	3
osa-miR6251	TGTGTAGCCACATTGTAAGGG (11)	TGTGTAGCCACATTGTAAGGG	72	9	65	10	176	21	166	13	149	22	288	12
osa-miR6252	ATTCGTTGTATTAAGAGAGGGTT (3)	ATTCGTTGTATTAAGAGAGGGTT	0	0	0	0	12	1	9	0	0	0	0	0
osa-miR6253	No	GAGGAAAGTGGGCAGTTGGGTT	60	13	4	20	37	6	5	47	6	12	4	3
osa-miR6254	TGCTCCGGATATTATGGCATG (12)	TGCTCCGGATATTATGGCATG	46	51	34	46	140	140	272	76	87	155	108	30
osa-miR6255	TGGGAAAAATGGGCAGTTGAGT (2)	TGGGAAAAATGGGCAGTTGAGT	5	0	1	3	10	0	7	2	1	2	0	0
osa-miR6256	No	GTAGTACTCGGTTGTAGGTGTA	2	3	1	2	1	0	0	3	0	0	0	0
osa-miR7692-3p	TGACTTGGCATGCTTACGTGGCAC	TGACTTGGCATGCTTACGTGGCAC	8	5	9	34	8	7	18	13	15	6	16	8
osa-miR7693-3p	GACGTCCATCGATGAAGAGCGA	GACGTCCATCGATGAAGAGCGA	7	4	4	10	13	16	20	16	0	1	2	3
osa-miR7693-5p	GTTTCCGCTCTTCATCGATGGCTG	GTTTCCGCTCTTCATCGATGGCTG	7	11	4	22	26	28	50	32	2	4	8	8
osa-miR7694-3p	CCATATTCGTAGTGCTAGGTGG	CCATATTCGTAGTGCTAGGTGG	156	303	401	873	77	28	67	20	168	226	144	156
osa-miR7694-5p	AACCTAGTACTGGATTAGTCACCA	AACCTAGTACTGGATTAGTCACCA	3	5	7	6	1	0	7	1	4	11	3	4
osa-miR7695-5p	TGCCTATGTGGCACGCCACGTGAA	TGCCTATGTGGCACGCCACGTGAA	3	0	2	1	1	0	0	0	3	0	0	0
osa-miR810b.1	TGAACACCGATATGCGTCATC (5)	TGAACACCGATATGCGTCATC	17	24	129	103	19	17	60	23	43	46	277	65
osa-miR810b.2	ATCAAGTGATTTAATTATGCC (6)	AAGTGATTTAATTATGCCGTT	5	1	30	23	2	4	17	2	10	7	45	11
osa-miR812a	GACGGTTAAACGTTGGACACGGAT (11)	GACGGACGGTTAAACGTTGGAC	193	108	79	146	112	61	130	46	162	112	78	56
osa-miR812b	GACGGTTAAACGTTGGACACGAAT (11)	GACGGACGGTTAAACGTTGGAC	179	92	69	118	67	37	81	24	171	78	58	41
osa-miR812c	GACGGTTAAACGTTGGACACGGAA (11)	GACGGACGGTTAAACGTTGGAC	356	244	168	258	166	77	246	67	229	147	88	71
osa-miR812d	AAGACGGACGGTTAAACGTTGGAC (4)	GACGGACGGTTAAACGTTGGAC	55	28	27	53	31	29	32	15	45	24	31	17
osa-miR812e	GACGGTTAAACGTTGGACACGGAA (11)	GACGGACGGTTAAACGTTGGAC	363	249	170	264	169	85	255	68	241	151	93	74
osa-miR812f	No	ACGGATGATTAAAGTTGGACACGG	210	141	422	442	336	160	634	168	244	147	151	76
osa-miR812g	AAGACGGATGATTAAAGTTGGACA (12)	AAGACGGATGATTAAAGTTGGACA	1017	682	816	1385	847	182	1046	242	1381	729	623	564
osa-miR812h//osa-miR812i	AAGACGGATGATTAAAGTTGGACA (12)	AAGACGGATGATTAAAGTTGGACA	1148	738	907	1476	1178	226	1329	292	1494	774	675	595
osa-miR812j	AAGACGGATGATTAAAGTTGGACA (10)	AAGACGGATGATTAAAGTTGGACA	1531	964	1321	1942	1613	474	2272	497	1816	1028	917	715
osa-miR812k//osa-miR812l//osa-miR812m	ACGAACGGTTAAAGTTGGACGCGG (5)	ACGAACGGTTAAAGTTGGACGCGG	219	138	110	7893	119	70	213	60	39105	23770	7518	10118
osa-miR812n-3p	ACGGAAAATCATGGCTGCACTTAA (12)	ACGGAAAATCATGGCTGCACTTAA	1776	2760	1765	5664	730	380	405	484	972	1031	421	911
osa-miR812o-3p	GAACGGTCAAATGTTAGACACGGA (12)	GAACGGTCAAATGTTAGACACGGA	113	29	58	49	41	5	33	4	150	35	52	20
osa-miR812p	AATAAGACGGACGATTAAAGTTGG (7)	GACGGACGATTAAAGTTGGGCATG	296	93	410	139	7357	1609	1751	1842	159	26	130	40
osa-miR812r	GTTAGACACGAATTTCTACGGCTG (4)	ACGTTAGACACGAATTTCTACGGC	1	0	1	0	244	92	288	58	1	0	0	0
osa-miR812s	ATAAGACGGACAATCAAACGTTGG (11)	AAGACGGACAATCAAACGTTGGAC	69	15	27	53	64	37	43	21	62	10	24	25
osa-miR812t	ACGGAAAATCATGGCTGCACTTAA (12)	ACGGAAAATCATGGCTGCACTTAA	1731	2651	1705	5283	675	256	295	377	905	957	352	773
osa-miR812u	ACGGAAAATCATGGCTGCACTTAA (12)	ACGGAAAATCATGGCTGCACTTAA	1786	2662	1715	5335	697	272	314	389	1003	953	352	770
osa-miR812v	ATGGCTGCACTTAAAATGGGACGG (12)	ATGGCTGCACTTAAAATGGGACGG	236	322	164	488	78	124	44	111	178	323	138	158
osa-miR812n-5p	AAGTGCAGCCATGAGTTTCCGTGC (7)	AAGTGCAGCCATGAGTTTCCGTGC	57	67	71	144	22	11	39	15	41	36	35	41
osa-miR812o-5p	TTTTCGTGTTCAACGTTTGACTGT (5)	CGTGTTCAACGTTTGACTGTC	7	3	4	11	7	1	0	2	17	4	6	5
osa-miR814a	No	CACTTCATAGTACAACGAATCT	6	2	0	3	1	2	2	4	4	6	6	4
osa-miR814b	No	CACTTCATAGTACAACGAATCT	6	2	0	3	3	2	3	4	4	6	6	4
osa-miR814c	No	CACTTCATAGTACAACGAATCT	1	2	0	1	1	2	2	2	4	6	6	3
osa-miR815a	AGAAGGGGATTGAGGAGATTGGG (7)	AAGGGGATTGAGGAGATTGGG	539	676	172	519	126	68	88	56	611	751	188	196
osa-miR815b	GGGGATTGAGGAGATTGGGAAGA (8)	AAGGGGATTGAGGAGATTGGG	1101	1274	375	931	357	201	186	110	803	961	256	283
osa-miR815c	AGAAGGGGATTGAGGAGATTGGG (5)	AAGGGGATTGAGGAGATTGGG	665	842	241	668	194	97	142	80	689	929	227	273
osa-miR818a	AAATCCCTTATATTATGGGACGGA (11)	AATCCCTTATATTATGGGACGG	12	20	9	34	11	14	14	8	15	7	10	16
osa-miR818b//osa-miR818e	AAATCCCTTATATTATGGGACGGA (5)	AATCCCTTATATTATGGGACGG	41	37	21	63	37	30	29	25	34	15	22	31
osa-miR818c	AAATCCCTTATATTATGGGACGGA (11)	AATCCCTTATATTATGGGACGG	13	23	12	39	11	13	15	8	19	10	11	15
osa-miR818d	No	AATCCCTTATATTATGGGACGG	672	789	198	967	235	83	265	82	489	315	91	141
osa-miR820a//osa-miR820b//osa-miR820c	TCGGCCTCGTGGATGGACCAGGAG (12)	TCGGCCTCGTGGATGGACCAG	14138	10446	19375	24809	19051	11704	24683	7003	15269	11063	16438	11447
$Mature miRNA names highlighted with the same color within the same family that is blue, green and purple (except black) denote mature miRNA sequence identity in terms of miRBase sequence. They are recorded separately due to difference in expression level.
$Mature miRNA are recorded together in the same cell with // as separator because they have identical mature miRNA sequence and similar expression level.
$Mature miRNA names highlighted red are those that are found to have single nucleptide polymorphism (SNP) in the mature miRNA sequence.
*Solexa sequence means mature miRNA sequence identified using Solexa sequencing and miRBase sequence means mature miRNA sequence deposited in miRBase 21.
*Overhangs at both ends are highlighted blue.
*Value in bracket under Solexa sequence represents the number of libraries out of the 12 libraries in which a particular mature miRNA sequence is found.
*Under Solexa column, 'No' denotes no consensus sequence of mature miRNA is found in our sequencing data
*In the mature miRNA sequence, T denotes Uracil.
¥£# These 3 columns show the expression level in all 12 libraries
¥£#V represents Vandana, A represents Aday Sel and R represents IR64
¥£#c represents control and t represents drought treatment
