# Supplementary material for: Identification of four functionally important microRNA families with contrasting differential expression profiles between drought-tolerant and susceptible rice leaf at vegetative stage
Source: BMC Genomics. 2015 Sep 15;16(1):692. doi: 10.1186/s12864-015-1851-3 (PMC4570225; doi:10.1186/s12864-015-1851-3)
Supplement: Additional file 6: — Novel miRNA analysis. (A) Novel miRNA candidates identified to be conserved in at least two libraries, (B) Novel miRNA candidates with miRNA*, (C) Predicted and validated targets (with GO annotation) of the 26 novel miRNA candidates. (XLSX 74 kb) [file 12864_2015_1851_MOESM6_ESM.xlsx]

## Sheet: All miRNA candidates
Additional file 6 (A) Novel miRNA candidates identified to be conserved in at least two libraries
Novel miRNA candidate name$	Novel miRNA candidate sequence	miRNA*	Genome locus€	Number of librariesΔ	Vc-leaf¥	Vc-stem	Vt-leaf	Vt-stem	Ac-leaf£	Ac-stem	At-leaf	At-stem	Rc-leaf#	Rc-stem	Rt-leaf	Rt-stem
cand_mir_122-5p	TTAATCGTCGATCAGGCACAA		Chr11:10785985:10786278:+	12	259	87	56	47	58	49	70	13	35	14	21	11
cand_mir_101-3p	TGAATGTGGGAAATGCTAGAT		Chr07:17010033:17010151:+	11	31	0	28	21	590	44	824	63	43	32	94	35
cand_mir_128-3p	TGAATGTGGGCAATGCTAGAT		Chr11:22711660:22711746:+	5	16	0	12	0	10	0	19	0	0	0	9	0
cand_mir_890-3p & 5p	TATGAATGTGAGCAATGATAG		Chr01:40051321:40051470:+,Chr07:9750600:9750735:+	4	39	26	26	14	0	0	0	0	0	0	0	0
cand_mir_392-3p	TTAATATGAATGTGGGGAATG		Chr02:5036020:5036125:+	4	13	0	0	0	0	0	0	0	12	11	12	0
cand_mir_480-3p	TATGAATGTGGGCAATGCTAGAT		Chr11:22711660:22711746:+	3	0	18	0	0	0	0	0	0	17	24	0	0
cand_mir_131-3p	TGAATGTGGGAAATGCTGGAA		Chr11:18195411:18195529:-	2	0	0	0	0	5	0	13	0	0	0	0	0
cand_mir_79-3p	GAGGGTACTCTAGAAGTGGCTT		Chr05:7060175:7060245:-,Chr10:13882321:13882394:-	11	14	17	0	30	11	25	27	24	17	81	11	33
cand_mir_73-3p	TCAACGGCGTCATCTATTAAT		Chr04:23492749:23492989:-	11	66	8	35	14	15	5	42	6	17	14	30	0
cand_mir_297-3p	TCAACGGCGTCATCTATTTT		Chr07:20130087:20130314:-	3	0	0	6	0	0	0	12	0	0	0	12	0
cand_mir_76-5p	CGGCGATGTGGGGGAGGCGCG	√	Chr05:23489313:23489457:+,Chr05:23489311:23489460:-	10	1545	457	434	537	1410	902	0	0	3860	2166	1303	530
cand_mir_281-5p	GCGGCGATGTGGGGGAGGCGC	√	Chr05:23489302:23489467:+,Chr05:23489301:23489466:-	2	0	0	0	0	0	0	1264	289	0	0	0	0
cand_mir_47-5p	GCTGGAGTAGCTCAGATGGT		Chr03:14597442:14597724:+	10	773	672	0	386	1007	278	777	1774	757	1094	1156	0
cand_mir_119-3p	CTTTGAGTAGGGTCTAAACAGAG		Chr11:4897730:4897852:+	10	142	153	42	92	14	8	14	0	99	24	0	24
cand_mir_112-3p	AAGGTAGCTATATTTCGGGAC		Chr09:17895897:17895980:+	10	64	25	21	21	17	0	15	0	56	23	84	9
cand_mir_34-5p	ACAGAAAATGTCAACTCAAGC		Chr02:20257272:20257374:-	10	24	6	0	6	11	5	10	0	41	18	91	14
cand_mir_92-5p	TTGGATTTGTTTTGGAGGGCC		Chr06:11018031:11018210:-	9	29	0	31	38	23	0	74	36	30	0	111	36
cand_mir_78-5p	AAATATATTTGATGTTGGGAC		Chr05:912887:913000:-,Chr05:925559:925672:-	9	13	0	5	0	33	11	33	7	19	13	78	0
cand_mir_33-5p	AATATATTTGACGTTGGGAG		Chr02:18716379:18716453:-	7	0	12	22	28	26	28	58	26	0	0	0	0
cand_mir_661-5p	AAATATATTTGACGTTGGGAGG		Chr02:18716378:18716454:-	2	0	0	0	0	0	0	0	0	0	0	21	11
cand_mir_145-5p	CCAAACCAAATCCAACGGCTG		Scaffold007161:13887:14019:+,Supscaffold123:30318:30507:+	9	0	12	0	17	15	25	35	13	15	35	30	0
cand_mir_94-3p	TCATGTATTAATGAACGGAGG		Chr06:12562825:12562926:-	8	15	0	12	5	17	0	42	0	25	5	66	0
cand_mir_205-5p	AGAAGAATCAAAAGGCTGCAGC	√	Chr11:12716259:12716370:+	8	30	0	14	0	0	5	0	10	38	9	66	10
cand_mir_123-5p	AAAAGGAAGTCGTTTAGGACA		Chr11:15492567:15492814:+	8	0	0	6	0	8	0	20	7	21	9	28	12
cand_mir_56-3p	ATGTCAGTGACACAAGTTAGAGA		Chr03:10487078:10487170:-,Chr03:10519204:10519296:-	8	0	12	7	11	10	0	19	0	15	15	12	0
cand_mir_177-5p	CGGGGATGGAGCGACAGAAGCA		Chr05:2252419:2252648:+	7	307	666	0	241	0	1030	118	0	0	943	0	408
cand_mir_421-5p	GGGCGTGTGGAAAGAAAGGGA		Chr04:23473460:23473612:-	7	0	454	12	466	0	0	0	0	94	1171	33	202
cand_mir_142-3p	AAAACAAGGACAACAAGAGGT		Chr12:21230355:21230461:-	7	0	0	62	0	192	40	156	0	363	48	459	0
cand_mir_393-3p	TTTGACCAAAGTCAGAACGTT		Chr02:10035552:10035784:+	7	6	0	11	22	0	0	0	0	17	17	72	57
cand_mir_81-3p	CGGTGGTGGAGGTGGAGGTG		Chr05:22917240:22917497:-	7	0	0	0	10	25	0	31	6	52	0	27	13
cand_mir_208-3p	GGAGGGGGAGGTGGAGGAGGC		Chr12:5578023:5578177:+	5	0	0	0	0	0	5	12	0	8	12	32	0
cand_mir_289-5p	GAGGGGGAGGGGGAGGGGAGG		Chr06:32236413:32236626:+	3	11	0	0	0	0	0	11	0	0	8	0	0
cand_mir_89-3p	CGCCGGTGGCGGGGGAGGCGG		Chr06:5114582:5114700:-,Chr11:19417508:19417638:-	7	24	0	6	0	7	0	11	5	19	0	24	0
cand_mir_616-3p	ACGCCGGTGGCGGGGGAGGCG		Chr11:19417509:19417637:-	2	0	15	0	0	0	0	0	0	0	35	0	0
cand_mir_41-5p	TGCAACCTAGGACCGGATGGG		Chr02:37658414:37658515:-	6	134	187	140	304	57	46	0	0	0	0	0	0
cand_mir_83-3p & -5p	ATAAGTTTTGGAAGGGTTTAT		Chr04:20418788:20419072:-,Chr05:5598367:5598566:+,Chr06:18573950:18574283:+,Chr08:5433372:5433644:+,Chr08:22684588:22684861:+, Chr12:7063554:7063838:+	6	0	18	19	12	44	0	0	0	0	0	101	13
cand_mir_110-3p	AAATAAGTTTTGGAAGGGTTT		Chr08:22684590:22684860:-	6	22	0	0	0	9	0	23	0	19	9	34	0
cand_mir_11-5p	TAATTGCTCTATTAGGATATC		Chr01:10042726:10042868:-	6	11	0	12	0	22	0	16	0	16	0	106	0
cand_mir_68-5p	TAAGGACAATAGGAATGGGAGGC		Chr04:19604517:19604657:+	6	0	0	0	0	14	24	0	21	24	0	29	23
cand_mir_415-5p & -3p	ACCTAAGAACTGTAGGAATGGGA		Chr04:19610982:19611119:+/ Chr04:19610858:19611024:+	5	154	109	174	359	0	0	0	0	181	0	0	0
cand_mir_116-5p	AAAGACTTCATTTTTAGCTAT		Chr09:18923494:18923610:-	6	33	0	0	0	8	0	13	0	24	13	0	7
cand_mir_4-3p	TTATAATGTAGAACAGAGGGA		Chr01:23473224:23473399:+	6	12	0	8	0	11	0	6	0	11	0	22	0
cand_mir_269-5p	AGAGGAAAGGAACACCTGAGA		Chr04:19596946:19597120:+	6	8	0	0	0	0	0	7	0	9	6	10	5
cand_mir_385-3p	TTGCTATGTTTTGGGACGGAG		Chr01:35349683:35349815:-	5	2681	0	1335	0	0	0	0	0	5400	0	10270	168
cand_mir_51-5p	ATTGAGGAGATTGGGAAGATT		Chr03:32484316:32484568:+,Chr12:7422235:7422471:-	5	0	0	0	0	57	0	106	9	75	8	0	0
cand_mir_5-3p	ATGGTAGAGGATGTGAACCCA		Chr01:29770934:29771085:+	5	0	0	0	0	31	7	72	27	0	0	53	0
cand_mir_22-5p	AAGAGAAGAGAGAGAAGGTAA		Chr02:17097381:17097492:+	5	14	0	0	0	63	0	55	6	13	0	0	0
cand_mir_125-5p	ATAAATGATGCACACTGAACA	√	Chr11:16816208:16816324:+,Chr11:16816206:16816322:-	5	17	0	0	0	18	9	0	0	38	0	63	0
cand_mir_165-5p & -3p	AAGCTGTGGGAAGAAATGGCAT		Chr02:36346435:36346634:-/Chr02:36346593:36346751:-	5	0	0	0	0	0	5	0	0	31	50	14	37
cand_mir_57-3p	AAAGGCACGATGCAGTCGACTG		Chr03:15020260:15020370:-	5	14	0	0	0	21	32	48	16	0	0	0	0
cand_mir_49-5p	AAGCATTTCTAGTTCATAACA	√	Chr03:27047046:27047166:+	5	16	0	0	0	21	5	20	0	0	0	42	0
cand_mir_410-3p	TAGAATGGGTCAATGGGTGTAC		Chr03:31136898:31137036:+	5	21	0	0	0	0	0	0	0	27	22	13	9
cand_mir_255-5p	AGGACGAAGGCGACGGTGGCA		Chr03:3568910:3569191:+	5	5	0	5	0	0	0	21	0	13	0	39	0
cand_mir_399-3p	ATGTGGACAATACTAGAAAGC		Chr02:2959935:2960042:-	5	13	0	0	7	0	0	0	0	13	13	36	0
cand_mir_114-3p	TTGGAATGATGTGACGGAAACGT		Chr09:12764339:12764467:-	5	0	0	0	0	13	0	0	0	27	23	6	6
cand_mir_465-5p	GTCTTGTGGGTGTAGGGGGGA		Chr08:23031602:23031698:-,Chr11:16178745:16178866:-	5	9	11	0	0	0	0	0	0	17	23	0	14
cand_mir_478-5p	GGGTTTTGTGGGTGTAGGGGGGA	√	Chr06:1139925:1140000:+,Chr10:14435763:14435864:-	2	15	0	0	0	0	0	0	0	13	0	0	0
cand_mir_422-3p	TTAGGGAGTGTTTGAGGAGAAGG		Chr04:25846503:25846709:-,Chr06:30034172:30034381:+	5	15	0	6	10	0	0	0	0	14	26	0	0
cand_mir_311-5p	AAGGGAGTGTTTGAAGAGAAGG		Chr09:5760979:5761243:-	2	0	0	0	0	0	0	12	0	0	0	9	0
cand_mir_563-5p	CTAGGGTGTGTTTGAGGAGAAGG		Chr06:241411:241720:-	2	5	0	0	0	0	0	0	0	0	7	0	0
cand_mir_130-3p	TCTAATGGTAGTTTCTAGGTT		Chr11:7666146:7666328:-	5	8	0	0	0	7	0	7	0	20	0	26	0
cand_mir_52-5p	ACGTTCAACTTTGATCGTTCGT		Chr03:33218304:33218480:+	5	0	0	0	0	9	0	0	0	20	16	16	7
cand_mir_884-5p	ATGCTCAACTTTGATCGTCCGT		Chr04:11580885:11581063:+	3	18	7	0	7	0	0	0	0	0	0	0	0
cand_mir_263-5p	ACGCACAACTTTGATCGTCCGT		Chr03:23884304:23884483:-,Chr03:23910118:23910297:-	2	0	0	0	0	0	0	19	0	0	24	0	0
cand_mir_329-5p	ACATCAAGATCAAAGGACAAC		Chr12:21474836:21475029:+,Chr12:21474836:21475028:-	5	19	21	0	0	0	0	10	0	11	9	0	0
cand_mir_454-5p	TCTGAAATGGAGTTGTGGAGC		Chr07:20545011:20545100:-	5	5	0	0	0	0	0	0	0	18	16	12	10
cand_mir_486-5p	AAGTTTTGGGGATTGAATTTAG		Chr12:21227556:21227659:+	5	0	0	6	0	0	0	0	0	18	12	10	6
cand_mir_432-5p	TGGGTTTGGGTGGTGGTGGTGCA		Chr05:24212886:24213137:-	5	0	5	8	0	0	0	0	0	8	0	19	8
cand_mir_354-3p	GTGGGTGGTGGGTGGTGGTG		Chr06:12049194:12049401:-	3	0	0	0	0	0	0	0	10	0	0	32	21
cand_mir_19-5p	TTTTGTTTCGTTAGGACAAGG		Chr02:7421171:7421375:+	5	0	0	0	0	11	10	6	0	10	0	11	0
cand_mir_855-5p	ATTTTGTTTCGTTAGGACAAGG		Chr01:28395801:28396000:+, Chr01:28405722:28405921:+	2	19	0	16	0	0	0	0	0	0	0	0	0
cand_mir_28-5p	AAGGGGCGCTTACTGAGAGTT		Chr02:28907123:28907271:+	5	5	13	9	0	6	0	7	0	0	0	0	0
cand_mir_54-5p	TTTCTTGACTCGGGATGACTAG		Chr03:1881000:1881340:-	5	0	0	0	5	5	0	10	0	10	0	7	0
cand_mir_370-3p	TGAGAAATGCTAGAATGACTTT		Chr01:5604312:5604444:+	5	6	0	7	8	0	0	0	0	10	5	0	0
cand_mir_445-3p	TTTTGAAGCGGATGGAGTATT		Chr06:32745892:32746154:-	4	403	0	190	0	0	0	0	0	785	0	1206	0
cand_mir_879-3p & -5p	TGGATTGGATTGGTTTGGTTT		Chr03:39044127:39044305:+,Chr08:24479140:24479239:+,Chr12:20114529:20114792:-	4	201	147	247	433	0	0	0	0	0	0	0	0
cand_mir_874-5p	TCCCGTTCGGAGAATTGATGG	√	Chr02:26225904:26226087:-	4	486	136	185	49	0	0	0	0	0	0	0	0
cand_mir_80-3p	TTACTTGTGATGACGTGGACG		Chr05:21720352:21720470:-	4	0	0	0	0	19	21	313	103	0	0	0	0
cand_mir_442-5p	TTTGTCCCAAAATGTAGCTAC		Chr06:24483765:24483883:-	4	0	0	0	0	0	0	0	0	74	36	136	19
cand_mir_124-3p	TGGACAATGGTTACGAGTAAT	√	Chr11:16269084:16269199:+,Chr11:16269083:16269198:-	4	0	0	0	0	22	0	34	0	23	0	99	0
cand_mir_25-5p	TCCAATGCAGATACTGAGACC		Chr02:20217734:20217881:+	4	29	0	0	0	11	0	0	0	0	18	107	0
cand_mir_865-5p	TCGGTGATCTCGTACTCGGCC		Chr01:45497413:45497561:-	4	12	17	72	22	0	0	0	0	0	0	0	0
cand_mir_441-3p	ATATACGGACACATATTCAAA		Chr06:17981272:17981509:-	4	0	0	0	0	0	0	0	0	40	28	29	11
cand_mir_132-3p	AGGAGCAGCGAGAGGAGCCAAT	√	Chr11:18346164:18346286:-,Chr11:18371156:18371278:-	4	0	0	7	0	56	8	30	0	0	0	0	0
cand_mir_13-5p	GTGGACTTGATTTTACCAAA		Chr01:33310147:33310296:-	4	16	0	0	0	21	53	7	0	0	0	0	0
cand_mir_543-5p	AGAACGGGATGCAGCCAAGGA		Chr04:29516177:29516310:-	4	0	0	0	15	0	0	0	0	0	32	23	20
cand_mir_96-5p	TAGGAAATCAATTTTAGGCTA		Chr06:19363368:19363592:-	4	0	0	0	0	12	0	28	0	24	0	24	0
cand_mir_236-3p	ACATCTATATGAATCTGGGTA		Chr02:5304687:5304786:+	4	0	0	0	0	0	0	10	0	34	9	30	0
cand_mir_3-3p	TGGAAAGTGTTGTGGACGTT		Chr01:19507028:19507295:+	4	34	0	0	0	14	0	15	0	16	0	0	0
cand_mir_97-3p	CAGAGGAGAACTGCACTGTGA		Chr06:21612212:21612336:-	4	0	0	0	0	31	0	15	0	14	14	0	0
cand_mir_408-5p	AAACATGTTTGACCGTTCGCT		Chr03:30717887:30718049:+	4	0	0	0	0	0	0	0	0	22	10	27	9
cand_mir_66-5p	AAGAGGAAGGAGTACCTAAGG		Chr04:19597163:19597333:+	4	12	0	0	0	13	0	0	0	5	0	35	0
cand_mir_120-5p	AAGAGGAAGGAGCACCTAAGG		Chr11:6826694:6826864:+	2	0	0	0	0	7	0	6	0	0	0	0	0
cand_mir_322-3p	TTCAGTGTGCATCATTTATAA	√	Chr11:16816208:16816324:+,Chr11:16816206:16816322:-	4	0	10	16	0	0	0	27	0	0	0	0	7
cand_mir_75-3p	GTGGTGGTGGGGTGAGGGGGG	√	Chr05:23352490:23352682:+	4	0	0	0	0	7	9	17	0	0	25	0	0
cand_mir_321-5p	TCCGCCGGTGGGAAGGTCATG		Chr11:10118294:10118373:+	4	0	0	8	0	0	0	26	6	0	0	15	0
cand_mir_178-3p	TTGGTGAATTATAGGGTAGAAGA		Chr05:3948671:3948997:+	4	0	23	0	15	0	9	0	0	0	7	0	0
cand_mir_103-3p	TAAAAGAGAACTGAGGGAGTAA		Chr07:27746732:27747029:+	4	7	0	0	0	22	0	15	0	0	0	9	0
cand_mir_74-5p	ACTGTTTGACTGAGATGCAGC		Chr04:30379889:30380048:-	4	0	8	0	0	15	0	19	11	0	0	0	0
cand_mir_493-3p	ACGACGTAGGGAGGCGGAGCCGG		Scaffold027817:1189:1437:+	4	0	0	0	0	0	0	0	0	9	7	28	7
cand_mir_46-5p	AGATGACGACGTTGACTTTTTA		Chr03:8247599:8247819:+	4	0	0	0	12	7	0	0	0	0	0	17	10
cand_mir_517-5p	TCTGACACCGTTGACTTTAT		Chr02:38003180:38003394:-	3	0	0	0	0	0	0	0	0	0	28	33	9
cand_mir_524-5p	AGATGACACCGTTGACTTTTGG	√	Chr03:3379216:3379398:-	3	0	0	0	0	0	0	0	0	0	8	25	7
cand_mir_428-5p	AGATGACACCGTTGACTTTTGA		Chr05:25628687:25628900:+	3	0	0	0	0	0	0	0	0	10	7	8	0
cand_mir_30-5p	ACAAGTAGGAAAATATGCTGACA		Chr02:36696675:36696872:+	4	0	0	0	0	13	0	6	0	0	8	14	0
cand_mir_17-5p	ATCTTAGTGGTCGTGCCGGAGT		Chr01:42051355:42051418:-	4	8	15	7	0	10	0	0	0	0	0	0	0
cand_mir_330-5p	CGGTGGGGCGGCTTCATTCAT		Chr12:7034494:7034611:-	4	0	0	0	13	0	0	6	0	0	0	13	8
cand_mir_450-5p	TAAGGGGCAGTTGTAGTTTTC		Chr07:26096775:26097001:+	4	0	0	0	0	0	0	0	0	12	9	10	8
cand_mir_113-3p	TGAATTTGGAAAATGCTAGAAT		Chr09:12330505:12330605:-	4	0	0	0	0	12	0	7	0	7	0	10	0
cand_mir_86-3p	TGAGTGTGGGAAATGCTAGAA		Chr06:30059707:30059825:+	3	0	0	0	0	414	27	10	0	0	0	0	0
cand_mir_448-5p	AAATTTTTATGGACGATGCGGG	√	Chr07:22652776:22652867:+	3	0	0	0	0	0	0	0	0	282	0	1169	180
cand_mir_888-3p	TTGCACGTCATCAGGCAAGAA		Chr06:482696:482790:-	3	295	398	0	472	0	0	0	0	0	0	0	0
cand_mir_439-5p	AGAAGAGTGGGAACGTGGGCTT		Chr06:10239032:10239104:-	3	0	0	0	0	0	0	0	0	252	183	410	0
cand_mir_38-3p	ATAGACGGGGACAAAGGAGAT		Chr02:25729846:25730128:-	3	0	0	137	0	131	0	0	0	0	0	267	0
cand_mir_283-5p	TCTTGACCTTGCAAGACCTTT		Chr05:29314298:29314572:-	3	0	0	26	135	0	0	80	0	0	0	0	0
cand_mir_82-3p	CATGTGTGCGGCAATGAAGAGA	√	Chr05:24249386:24249512:-	3	0	0	0	152	52	15	0	0	0	0	0	0
cand_mir_181-5p	TTGGGGGAAGTTGGGTGTGAA		Chr05:27687776:27687891:-	3	0	0	0	0	0	38	97	14	0	0	0	0
cand_mir_199-5p	GAACAACTGTAGTTCGACAGGTA		Chr09:4313262:4313531:-	3	0	0	0	0	0	16	0	8	116	0	0	0
cand_mir_540-5p	ATTGAAAAATGAACGTCTGAGAT		Chr04:18396804:18396972:-	3	44	0	0	0	0	0	0	0	0	33	53	0
cand_mir_285-5p	TTGAAGACAGTAGTAGGCAGC		Chr06:1726544:1726858:+	3	0	0	0	0	0	0	31	0	0	0	75	5
cand_mir_138-5p	CCCCCATCTGAAGACAAGGTT		Chr12:3934545:3934838:-	3	0	0	0	0	32	16	62	0	0	0	0	0
cand_mir_589-5p	GAGACCAATGTTTTCGTCGCG		Chr09:5250399:5250532:+	3	0	0	0	48	0	0	0	0	0	25	0	31
cand_mir_176-5p	AAGATTAAGATTTTTTGGCAT		Chr04:29524428:29524628:-	3	0	0	0	0	0	10	11	0	0	0	80	0
cand_mir_139-5p	AAAAATGCCATCGTCGTTAGA		Chr12:6839357:6839489:-	3	0	0	0	0	44	0	39	0	0	0	9	0
cand_mir_397-3p	AACTATTTTGGGACGAAGGAA		Chr02:28693198:28693447:+	3	17	0	0	0	0	0	0	0	18	0	44	0
cand_mir_401-3p	ATATTTTTTGTATTTGGACGCTT		Chr02:6957254:6957534:-	3	0	0	0	0	0	0	0	0	35	0	18	7
cand_mir_490-3p	AGAGAGAGAAGAGTAGTGGGCT		Scaffold002579:9542:9694:-	3	0	0	0	0	0	0	0	0	33	0	14	10
cand_mir_627-3p	AGAGAGAGAAGAGTAGTGGGCTA		Scaffold002579:9541:9695:-	2	0	15	0	0	0	0	0	0	0	35	0	0
cand_mir_677-5p	AAGGAATTTTGGTGGGATGG		Chr03:27228339:27228433:+	3	0	26	0	0	0	0	0	0	0	0	12	16
cand_mir_99-5p	TTGGGTGGGTGGATGGATGGAG		Chr06:26456384:26456729:-	3	17	0	23	0	11	0	0	0	0	0	0	0
cand_mir_908-3p	GTGTTGGGTGGGTGGGATGCA		Chr11:20541646:20541859:-	3	12	0	8	18	0	0	0	0	0	0	0	0
cand_mir_452-5p	TTATGGCAAATAGAGTTATGGTA		Chr07:18070723:18070821:-	3	0	16	0	14	0	0	0	0	21	0	0	0
cand_mir_609-3p	AGATAATGGAGTGATGGTAAC		Chr11:12092330:12092607:+	3	0	7	0	0	0	0	0	0	0	12	30	0
cand_mir_479-3p	AGATAATGGAGTGATGGTAACAG		Chr11:12092329:12092609:+	2	7	0	0	0	0	0	0	0	15	0	0	0
cand_mir_204-5p	AAATGTAGCTATCTAGTACGG		Chr11:785065:785173:+	3	0	0	0	0	0	27	13	8	0	0	0	0
cand_mir_435-5p	AACTGCGAGACGAATCTATTAT		Chr06:31220791:31220924:+,Chr10:16607118:16607250:+	3	9	0	10	0	0	0	0	0	27	0	0	0
cand_mir_403-5p	CTGTAAATCGCGAGACAAATC		Chr02:26336163:26336308:-	3	0	0	0	0	0	0	0	0	12	6	27	0
cand_mir_8-5p	AAAAATGTTTGACCGATCGTCTT		Chr01:5428990:5429151:-	3	0	0	0	0	24	10	0	11	0	0	0	0
cand_mir_475-5p	AGGAAAAACTGAATTCGTGGG		Chr10:14890388:14890618:+	3	0	0	0	0	0	0	0	0	14	20	10	0
cand_mir_69-3p	ATATGATAGAATATGGGTTTA		Chr04:3408531:3408896:-	3	26	0	0	0	11	0	7	0	0	0	0	0
cand_mir_436-3p	GTGGCGGCGGCGGCGGTGGCGT		Chr06:31885541:31885693:+	3	10	0	5	0	0	0	0	0	28	0	0	0
cand_mir_383-3p	TGGCGTGGCGTGGGTGGGGCAAG		Chr01:27688051:27688226:-,Chr01:27703997:27704172:-	3	14	0	11	0	0	0	0	0	17	0	0	0
cand_mir_909-5p	GGCGTGTTACGTCGGATATATGG		Chr12:9125507:9125803:+	3	13	17	0	12	0	0	0	0	0	0	0	0
cand_mir_148-5p	ACGAGGAGGCGTCGTCGTCGGA		Supscaffold204:1107:1434:-	3	0	0	0	0	21	0	0	0	11	0	10	0
cand_mir_601-3p	TTTGGATAATGGAAAATGAGGGG		Chr10:20090300:20090495:+	3	0	0	0	0	0	0	0	0	0	24	9	9
cand_mir_159-5p	GTGTGAGAGAATGAAGCTGC		Chr02:4411662:4411957:-	3	0	7	0	0	0	10	0	0	0	23	0	0
cand_mir_400-5p	TGGTGTGAGAGAATGAAGCTG		Chr02:4411659:4411959:-	2	0	0	0	0	0	0	0	0	8	0	6	0
cand_mir_160-3p	ACTACAAGTAGAAAGCATCGGAG		Chr02:23427231:23427314:-	3	0	0	17	0	0	11	0	11	0	0	0	0
cand_mir_451-3p	AAAAGTTGTATGTGTGAAAGGTT		Chr07:17297946:17298054:-	3	10	0	9	0	0	0	0	0	19	0	0	0
cand_mir_390-3p	TACAATGGTTATCTATAAGCTC		Chr01:45112920:45113231:-	3	0	0	0	0	0	0	0	0	6	0	26	6
cand_mir_223-5p	AATCCGTCGTTAGCATATGTG		Chr01:7419162:7419235:-	3	9	0	10	0	0	0	18	0	0	0	0	0
cand_mir_9-5p	AATCCGTCGTTAGCATATGT		Chr01:7419162:7419235:-	2	0	0	0	0	12	6	0	0	0	0	0	0
cand_mir_127-5p	AAGGAAATTGAGACGCTGGCATA		Chr11:20443316:20443396:+	3	9	0	0	0	12	0	0	15	0	0	0	0
cand_mir_10-5p	ACGTTTGATCGTTCGCCTTAT		Chr01:8533215:8533367:-	3	0	0	0	0	8	0	7	0	17	0	0	0
cand_mir_546-3p	AGAGTTGAATCTGGAGTGGAG		Chr04:33809191:33809327:-	3	14	0	0	0	0	0	0	0	0	7	14	0
cand_mir_180-5p	AGAATGTGGCATGTACTCGAA		Chr05:20285050:20285155:+	3	0	0	0	0	0	14	11	0	0	0	8	0
cand_mir_63-3p	ACGACGGTGGCTGCGCGATGG		Chr04:16016529:16016785:+	3	0	0	14	0	10	0	8	0	0	0	0	0
cand_mir_431-5p	TTTGGACACATGTATGTAGTAT		Chr05:23674710:23674975:-	3	0	0	0	0	0	0	0	0	17	0	9	6
cand_mir_320-3p	GCTCATGTGGATAGTTAGATGG		Chr10:18920189:18920548:-	3	0	0	0	0	0	0	8	10	0	0	13	0
cand_mir_567-3p	CGGGAGAGGTATATTTGCGCA		Chr06:27238316:27238517:-	3	0	0	0	0	0	0	0	0	0	11	9	11
cand_mir_359-5p	TAGAAGGTGATGTTGTCGGAG		Chr08:25625438:25625749:-	3	0	13	0	0	0	0	0	7	0	0	0	10
cand_mir_427-5p	CTCTTCACCACCACCACCACCA	√	Chr05:23352483:23352692:+	3	10	0	0	0	0	0	0	0	6	0	13	0
cand_mir_355-3p	AGGAATGTGAGTGTGGTGTA		Chr07:9712987:9713283:+	3	0	0	0	0	0	0	0	7	0	0	9	12
cand_mir_474-3p	GTGGGTGGTTTGGGGGTTTGGTT		Chr10:14395016:14395236:+	3	8	0	0	13	0	0	0	0	7	0	0	0
cand_mir_109-5p	TATTAATTGACGTTTTGGACC		Chr08:19099913:19100163:-	3	0	0	0	0	12	5	0	0	10	0	0	0
cand_mir_395-5p	TTTAAGACAAGATCTGGTCAA	√	Chr02:23825955:23826178:+	3	0	0	0	0	0	0	0	0	10	5	11	0
cand_mir_458-3p	TACAGTAGACCAATATAGAAC		Chr08:20337227:20337406:+	3	0	0	0	0	0	0	0	0	7	0	11	5
cand_mir_664-3p	TCTTGATGATGTGGACGGATC		Chr02:26542146:26542250:-	2	0	0	455	0	0	0	0	0	0	0	1313	0
cand_mir_164-3p	AAGAAGACTTTGTATCGACTA		Chr02:34656171:34656264:-	2	0	0	0	0	0	324	0	0	0	652	0	0
cand_mir_695-3p	TCTGAAGTGGAGCTTTGGAAC	√	Chr04:33809182:33809335:+	2	0	0	0	0	0	0	0	0	0	0	205	71
cand_mir_203-3p	TTGCGTCGTTGTGCCTGGGCT		Chr10:10313521:10313601:+	2	0	0	14	0	0	243	0	0	0	0	0	0
cand_mir_940-3p	GCGTGGACGGCGCTACCTCTG		Chr08:18171087:18171394:+	2	0	155	27	0	0	0	0	0	0	0	0	0
cand_mir_934-3p	CTTGTCTGATGATGTGCAGAG	√	Chr06:464855:464973:-	2	0	125	17	0	0	0	0	0	0	0	0	0
cand_mir_509-5p	CTCCGGTCACGGCGGCGGCGA		Chr02:23850283:23850357:+	2	0	0	0	0	0	0	0	0	0	14	104	0
cand_mir_412-3p	TCTGGATTAGAATTGTGAAGCAG		Chr03:4327929:4328004:-	2	0	0	0	0	0	0	0	0	20	0	52	0
cand_mir_886-5p	TCTATCCCTGAATATTTGACGCC		Chr05:24027808:24028051:+	2	23	0	22	0	0	0	0	0	0	0	0	0
cand_mir_257-3p	AGTTAACGGCGTCAAATATTG		Chr03:8188246:8188473:+	2	0	0	0	0	0	0	27	16	0	0	0	0
cand_mir_45-3p	GTTAACGGCGTCAAATATTG		Chr03:8188246:8188473:+	2	0	0	0	0	17	11	0	0	0	0	0	0
cand_mir_482-5p	AAGATGAGTGGCTTGTTTGAG		Chr12:110063:110175:+	2	0	0	0	0	0	0	0	0	16	0	25	0
cand_mir_84-5p	TTTGCCGCCGTTGACTTTTTA		Chr06:23412884:23413099:+	2	0	0	0	0	32	9	0	0	0	0	0	0
cand_mir_443-3p	TGCGGCGAGGAGGAGGAGGAGG		Chr06:26890461:26890609:-,Chr09:13804157:13804338:-	2	0	0	0	0	0	0	0	0	11	24	0	0
cand_mir_53-3p	CAGAGGGAGTAGATGTGTAAT		Chr03:34750336:34750483:+	2	0	0	0	0	14	0	27	0	0	0	0	0
cand_mir_382-5p	TGCAGTTTGCAGTTGTGCCAC		Chr01:25100061:25100137:-	2	0	0	0	0	0	0	0	0	9	0	24	0
cand_mir_163-5p	GGAATGTTGGCTGGCTCGAGGC		Chr02:34523592:34523707:-	2	0	0	0	0	0	8	0	0	24	0	0	0
cand_mir_71-3p	AGGAATAAGATGGTTTTGAAG		Chr04:18629621:18629878:-	2	0	0	0	0	25	0	0	6	0	0	0	0
cand_mir_603-5p	GGAATGTTGTCTGGCCTGAGA		Chr10:12760054:12760146:-	2	0	13	0	0	0	0	0	0	0	16	0	0
cand_mir_518-3p	AAAGCGCAGCAGGCTACAGATCT		Chr03:1228209:1228519:+	2	0	0	0	0	0	0	0	0	0	9	18	0
cand_mir_463-3p	TGTGTACACGTGAGGGCCTT	√	Chr08:16242203:16242561:-	2	0	0	0	0	0	0	0	0	6	21	0	0
cand_mir_939-3p	GGTTCTTTTTGGATCGACGGAGG		Chr08:4073296:4073372:+	2	0	11	0	15	0	0	0	0	0	0	0	0
cand_mir_228-5p	AAGAAGTTTTGATTGGACAGA		Chr01:32105044:32105152:-	2	0	0	0	0	0	0	8	0	0	0	18	0
cand_mir_802-5p	TTTGGACACATACATGGAGCCT		Chr12:17456678:17456916:+	2	0	0	0	0	0	0	0	0	0	0	17	10
cand_mir_389-3p	AGGAGAGAGAAGAGGAGGAGGA		Chr01:41452099:41452195:-	2	0	0	0	0	0	0	0	0	8	0	11	0
cand_mir_632-3p	TGGACAGTCAAACGTTGGCAT		Chr01:31055018:31055197:+,Chr06:4785507:4785693:-	2	0	0	0	0	0	0	0	0	0	0	19	9
cand_mir_424-3p & -5p	TTTGGGCTAGGTATTTTCAC		Chr04:28935024:28935246:-/Chr04:28934846:28935063:-	2	0	0	0	0	0	0	0	0	13	12	0	0
cand_mir_144-3p	ATATATGTATCATGGGACAATA		Chr12:22487514:22487602:-	2	0	0	0	0	8	0	17	0	0	0	0	0
cand_mir_453-5p	AAATATGTTTGACCGTTCTTTTA		Chr07:19193108:19193281:-	2	0	0	0	0	0	0	0	0	9	0	10	0
cand_mir_440-5p	GGTAGTTCGACCGTGGATTT		Chr06:13960105:13960213:-	2	0	0	0	6	0	0	0	0	19	0	0	0
cand_mir_39-5p	ATCAAGGCTGAGGACGTGGCA		Chr02:27294915:27295011:-	2	0	0	0	0	19	6	0	0	0	0	0	0
cand_mir_388-5p	AATTTTAATCGTCCGTTTTAT	√	Chr01:40538858:40539014:-,Chr04:9955424:9955590:-,Chr05:29874205:29874366:+	2	0	0	0	0	0	0	0	0	15	0	11	0
cand_mir_417-5p	TCAATTTTAATCGTCCGTTTTAT		Chr04:9955423:9955592:-	2	0	0	0	0	0	0	0	0	11	0	0	7
cand_mir_394-5p	TTTGACGCCGTTGACTTTTTCG		Chr02:21881890:21882108:+	2	0	0	0	0	0	0	0	0	9	0	8	0
cand_mir_7-5p	AGATGACGCCGTTGACTTTA		Chr01:40291088:40291308:+	2	0	0	0	0	5	0	0	0	0	0	7	0
cand_mir_670-5p	GACGGAGGCCGGCGGCGTGGG		Chr03:4890910:4890986:+	2	0	0	9	0	0	0	0	0	0	0	15	0
cand_mir_467-5p	TTAGGATTGAATAAGACATTT		Chr09:9199788:9199880:+	2	0	0	0	0	0	0	0	0	16	0	8	0
cand_mir_719-5p	GGGACCTTGGGAGATGGGGGC		Chr06:21057001:21057179:-	2	0	0	0	0	0	0	0	0	0	0	6	18
cand_mir_42-5p	AGGTCCAGAACTAGATTGGCAT		Chr03:3055327:3055518:+	2	0	0	0	0	9	14	0	0	0	0	0	0
cand_mir_863-3p	CCCTTATATTGTGGGACGGTGGG		Chr01:41124631:41124886:-	2	12	0	0	11	0	0	0	0	0	0	0	0
cand_mir_483-3p	AAATGGGCATGAAAATTTGGG		Chr12:8421144:8421330:+	2	0	0	0	0	0	0	0	0	12	0	11	0
cand_mir_460-3p	AAGGATTCAAACAGGTGGGC		Chr08:28754783:28754891:+	2	0	0	0	0	0	0	0	0	13	0	9	0
cand_mir_420-5p	ATAGATAGAGTGGTAGCTGGTT		Chr04:16506227:16506328:-	2	0	0	0	0	0	0	0	0	8	13	0	0
cand_mir_508-3p	AGGTTTGTAGGTAGGATTGGT		Chr02:16413557:16413634:+	2	0	0	0	0	0	0	0	0	0	15	6	0
cand_mir_136-3p	GGAAAATCGTTTTTTCGTGAC		Chr12:7521080:7521286:+	2	0	0	0	0	7	0	0	14	0	0	0	0
cand_mir_1-3p	TATTAGAAAAAGTCAACGGCG		Chr01:3849560:3849765:+	2	0	0	0	0	15	6	0	0	0	0	0	0
cand_mir_368-5p	GAGGGAGAGGAGAGTGGAGAA		Chr01:1426685:1426996:+,Scaffold007123:17338:17503:-	2	8	0	0	0	0	0	0	0	13	0	0	0
cand_mir_162-3p	TGGATTGTATCGTCATTCTAA		Chr02:29233276:29233626:-	2	0	0	0	0	0	6	0	0	0	14	0	0
cand_mir_244-3p	TGGGAAATTGCAGAGAGAGACC		Chr02:36271759:36271945:+,Chr02:36339275:36339461:+	2	0	0	0	10	0	0	10	0	0	0	0	0
cand_mir_161-5p	CGCGGACGGACGGAGAGAGAGG		Chr02:27707399:27707551:-	2	0	0	0	0	0	7	0	13	0	0	0	0
cand_mir_954-3p	ACATTTTTTTAATAAGGCGACT		Chr01:43229206:43229352:-	2	0	0	11	9	0	0	0	0	0	0	0	0
cand_mir_215-3p	TGGATGGAGGGATGACTTGGT		Chr01:10147436:10147590:+	2	0	0	0	0	0	0	13	0	0	0	7	0
cand_mir_409-3p	TTGGGCTTCTTTTGGGATGGA		Chr03:31118684:31118773:+	2	0	0	0	0	0	0	0	0	11	0	9	0
cand_mir_468-3p	AGGACTACTAGAATACAGTGGCG		Chr09:15927275:15927420:+	2	0	0	0	9	0	0	0	0	11	0	0	0
cand_mir_14-3p	AGAGTTGGTGGTTGTCATGT		Chr01:33404066:33404297:-	2	0	0	0	0	9	0	11	0	0	0	0	0
cand_mir_596-5p	GCGGTTTCGTCGGCCTAGGCAC		Chr09:15440398:15440470:-	2	0	0	0	0	0	0	0	0	0	14	0	5
cand_mir_65-3p	ATATGTCAATGATTGTAATGGTA		Chr04:18764540:18764678:+	2	0	0	0	0	9	0	10	0	0	0	0	0
cand_mir_464-5p	CGCCACCGCGTCGTCTGTCGC		Chr08:21225130:21225369:-	2	0	0	0	0	0	0	0	0	13	0	0	6
cand_mir_730-5p	ATGAGAAGTGGAGGTAGGTAGA		Chr07:17132318:17132581:+	2	0	0	0	0	0	0	0	0	0	0	10	9
cand_mir_405-3p	TGTAGGGGTATGTAGGGGTTC	√	Chr03:7914010:7914086:+	2	0	0	0	0	0	0	0	0	8	10	0	0
cand_mir_183-5p	AAGCTTTTTATCATTCTGGCA		Chr06:21612482:21612787:+	2	0	0	0	0	0	10	8	0	0	0	0	0
cand_mir_795-3p	AGAATCTGGACTAAAAGCTGAA		Chr11:6624723:6624808:-	2	0	0	0	0	0	0	0	0	0	0	10	8
cand_mir_238-5p	TCATGAGCACATGGTGGGGGTT		Chr02:17044701:17044929:+	2	0	0	0	0	0	0	10	0	7	0	0	0
cand_mir_365-5p	GTACTGTAGTAGGGGAGGAGGGA		Chr12:16189628:16189901:+	2	0	0	0	0	0	0	0	10	0	0	0	7
cand_mir_36-5p	AGCAAGGTGGTCGTGCCGGAGT		Chr02:25417021:25417091:-	2	8	0	0	0	9	0	0	0	0	0	0	0
cand_mir_372-5p	ATACTGTAACTTATATGTAAT		Chr01:8774097:8774305:+	2	0	0	0	0	0	0	0	0	9	0	8	0
cand_mir_904-3p	AATCAACGGCGTCAAATATG		Chr10:18477760:18477985:-	2	10	0	7	0	0	0	0	0	0	0	0	0
cand_mir_43-5p	CTAGACAAGGAATATGATGTAA		Chr03:7212266:7212381:+	2	0	0	9	0	8	0	0	0	0	0	0	0
cand_mir_488-3p	TGAATGGGACAATGCTAAAAAG		Chr12:1066087:1066205:-	2	0	0	0	0	0	0	0	0	10	0	0	7
cand_mir_550-5p	TAATTGCGGGCGGTTATTTAT		Chr05:21269648:21269887:+	2	0	0	0	0	0	0	0	0	0	11	6	0
cand_mir_327-5p	ACTGCAATCTAGGATATGATGG	√	Chr12:15066098:15066190:+	2	0	11	0	0	0	0	5	0	0	0	0	0
cand_mir_35-3p	TCAACGACGTCATACATTAAT		Chr02:23457319:23457545:-	2	0	0	0	0	6	0	10	0	0	0	0	0
cand_mir_292-5p	ATCACCTCGAGCAGCTTCGCC		Chr06:24093753:24093954:-	2	0	0	0	0	0	0	5	0	0	0	11	0
cand_mir_516-3p	TTGTACTAGAAAACGTTCCAT		Chr02:27933574:27933666:-	2	0	0	0	0	0	0	0	0	0	5	11	0
cand_mir_608-5p & -3p	GCTGAGCCGTAGATTTTGGTGTA		Chr01:15564987:15565165:+,Chr11:11397459:11397542:+	2	0	0	0	0	0	0	0	0	0	8	8	0
cand_mir_173-5p	TTGGATCGAAAAAATGGACGTC		Chr04:20260858:20261030:+	2	0	0	0	0	0	6	0	0	0	0	10	0
cand_mir_296-5p	TCTGTCCCAGAATAAGTTAAT	√	Chr07:27200499:27200592:+,Chr07:27200499:27200592:-	2	0	0	0	0	0	0	6	0	0	0	10	0
cand_mir_251-5p	TGGACGTTTTCCCAGCGCGCT	√	Chr01:27179099:27179338:+ ,Chr02:11325468:11325704:-,Chr03:2947213:2947449:-,Chr04:29021850:29022085:-,Chr07:3653968:3654204:-	2	0	0	0	0	0	0	11	5	0	0	0	0
cand_mir_361-3p	ACAAGTGGTAGGATGGTGGCA		Chr10:12417592:12417888:+	2	0	0	0	0	0	0	0	6	9	0	0	0
cand_mir_261-5p &-3p	ACGGCGTGGCGTGGGCGCGGA		Chr03:36305129:36305324:+,Chr11:558235:558390:-	2	0	0	0	9	0	0	10	0	0	0	0	0
cand_mir_648-3p	TATAATTGAGTTGTAGAGTTGG		Chr02:7345870:7346003:+	2	0	0	0	0	0	0	0	0	0	0	9	6
cand_mir_374-5p	TTGCGACAGAGGGAGTAATT		Chr01:18265774:18265895:+	2	0	0	0	0	0	0	0	0	6	0	9	0
cand_mir_459-5p	AGGAGGCGGCGTCGGCGGCGG		Chr08:25583159:25583379:+	2	0	0	0	0	0	0	0	0	6	9	0	0
cand_mir_275-3p	ATTACTATTAAACTTATGGCT		Chr04:18209594:18209780:-,Chr04:18245493:18245672:-,Scaffold014579:19:197:+	2	0	0	0	8	0	0	7	0	0	0	0	0
cand_mir_193-3p	CGCGTTTTGGATCTGCGGGAC		Chr07:23503649:23504018:-	2	0	7	0	0	0	7	0	0	0	0	0	0
cand_mir_15-5p	ATTTGATTTGTCGCGAGCAAT		Chr01:33615931:33616067:-	2	0	0	0	0	6	0	8	0	0	0	0	0
cand_mir_662-3p	ACGGTTAAAGTTGGACACGGA		Chr02:22768274:22768459:-	2	9	0	0	0	0	0	0	0	0	0	5	0
cand_mir_333-3p	AAGAAAAGGGGGTCCAAGGTG		Supscaffold115:4775:4986:+	2	0	0	0	0	0	0	8	0	6	0	0	0
cand_mir_246-5p	AATGAAGACTAAAAATGTAAC		Chr02:3599451:3599786:-	2	0	0	0	0	0	0	9	5	0	0	0	0
cand_mir_912-5p	TTATGATTTGTTGAGATGAG		Scaffold010188:697:987:+	2	8	0	0	6	0	0	0	0	0	0	0	0
cand_mir_186-3p	TGTTTGGTTTGAGGATAGGTG		Chr06:11869060:11869190:-	2	0	0	0	0	0	7	0	0	0	0	7	0
cand_mir_461-5p	TTTGACGCCGTTGACTTATTT		Chr08:1061949:1062167:-	2	8	0	0	0	0	0	0	0	6	0	0	0
cand_mir_72-3p	GCCATCTTAAGTGATCGTCTC	√	Chr04:21833041:21833135:-	2	0	0	0	0	7	7	0	0	0	0	0	0
cand_mir_533-3p	ATAAGACGAGTGGTTAAGCAGTG		Chr04:17686657:17686819:+	2	0	0	0	0	0	0	0	0	0	7	6	0
cand_mir_407-3p	TTATGAACTAGAAATGCTTAG	√	Chr03:27047054:27047156:+	2	0	0	0	0	0	0	0	0	7	6	0	0
cand_mir_885-3p	TGGCTGCGCGATGGGGAGGCG		Chr04:16000045:16000361:-	2	6	7	0	0	0	0	0	0	0	0	0	0
cand_mir_607-3p	CGATGTGGAGTTAGTGGAGATGG		Chr10:18713922:18714142:-	2	0	0	0	5	0	0	0	0	0	8	0	0
cand_mir_487-5p	TTCCCACATTCATATTGATCG		Chr12:22589700:22589806:+	2	0	0	0	0	0	0	0	0	5	8	0	0
cand_mir_869-3p	AGACAGAGGAATTACATATCA		Chr02:25705210:25705395:+	2	7	0	6	0	0	0	0	0	0	0	0	0
cand_mir_398-3p	TAATCTGTACTCATACTCGAC		Chr02:29829122:29829291:+	2	0	0	0	0	0	0	0	0	8	5	0	0
cand_mir_495-5p & -3p	ATGTTTGGTCATTCGTCTTAT		Chr05:28049069:28049304:-,Supscaffold186:13808:13973:+	2	0	0	0	0	0	0	0	0	7	0	6	0
cand_mir_324-3p	ATATGATGTAACTCTATGCA		Chr11:4076126:4076350:-	2	0	0	0	0	0	0	6	6	0	0	0	0
cand_mir_643-3p	ATGAATGGTCAAACGTTGGACAC		Chr01:42854347:42854528:-,Chr02:4658057:4658238:+	2	0	0	0	0	0	0	0	0	0	0	5	6
cand_mir_313-3p	ATAAGACGAATGGTCAACCAT		Chr10:3227416:3227583:+,Chr11:15183469:15183635:-	2	0	0	0	0	0	0	25	7	0	0	0	0
cand_mir_868-5p	TCTAATGTTTGATCGTCCGT		Chr02:21560338:21560513:+	2	5	6	0	0	0	0	0	0	0	0	0	0
cand_mir_760-3p	TGTCTTTGTGGGATGGAGGGA		Chr09:6874080:6874341:-	2	0	0	6	0	0	0	0	0	0	0	5	0
cand_mir_875-3p	ATGTTTAGTCTTGAATTTGTAGG		Chr02:28967101:28967450:-	2	6	0	0	5	0	0	0	0	0	0	0	0
cand_mir_2-5p	CCAAAACGAATGCAAGTCTAG	√	Chr01:10598048:10598146:+	2	0	0	0	0	5	0	5	0	0	0	0	0
$miRNA candidate names highlighted with blue color (except black) denote mature miRNA sequence similarity and they are grouped together.
In the mature miRNA sequence, T denotes Uracil.
The miRNA* column is ticked (√) if miRNA* sequence of a miRNA candidate is found.
€Genome locus highlighted purple represents a miRNA is found at multiple genome locations.
€Genome locus highlighted green represents a miRNA is found at different loci of the same chromosome.
€Genome locus highlighted red represents a miRNA is found at both strands of genome at the same locus.
€Yellow cell of genome locus represents ambiguity on the location of the mature miRNA on its precursor (5' or 3' arm).
Δ This column represents the number of libraries in which a miRNA candidate is found.
¥£# These columns show the expression level in the twelve libraries
¥£#V represents Vandana, A represents Aday Sel and R represents IR64
¥£#c represents control and t represents drought treatment

## Sheet: Novel miRNA candidates
Additional file 6 (B) Novel miRNA candidates with miRNA*
Novel miRNA candidate name$	Novel miRNA candidate sequence	miRNA*	Genome locus€	Number of librariesΔ	Vc-leaf¥	Vc-stem	Vt-leaf	Vt-stem	Ac-leaf£	Ac-stem	At-leaf	At-stem	Rc-leaf#	Rc-stem	Rt-leaf	Rt-stem
cand_mir_76-5p	CGGCGATGTGGGGGAGGCGCG	√	Chr05:23489313:23489457:+,Chr05:23489311:23489460:-	10	1545	457	434	537	1410	902	0	0	3860	2166	1303	530
cand_mir_281-5p	GCGGCGATGTGGGGGAGGCGC	√	Chr05:23489302:23489467:+,Chr05:23489301:23489466:-	2	0	0	0	0	0	0	1264	289	0	0	0	0
cand_mir_205-5p	AGAAGAATCAAAAGGCTGCAGC	√	Chr11:12716259:12716370:+	8	30	0	14	0	0	5	0	10	38	9	66	10
cand_mir_125-5p	ATAAATGATGCACACTGAACA	√	Chr11:16816208:16816324:+,Chr11:16816206:16816322:-	5	17	0	0	0	18	9	0	0	38	0	63	0
cand_mir_49-5p	AAGCATTTCTAGTTCATAACA	√	Chr03:27047046:27047166:+	5	16	0	0	0	21	5	20	0	0	0	42	0
cand_mir_874-5p	TCCCGTTCGGAGAATTGATGG	√	Chr02:26225904:26226087:-	4	486	136	185	49	0	0	0	0	0	0	0	0
cand_mir_124-3p	TGGACAATGGTTACGAGTAAT	√	Chr11:16269084:16269199:+,Chr11:16269083:16269198:-	4	0	0	0	0	22	0	34	0	23	0	99	0
cand_mir_132-3p	AGGAGCAGCGAGAGGAGCCAAT	√	Chr11:18346164:18346286:-,Chr11:18371156:18371278:-	4	0	0	7	0	56	8	30	0	0	0	0	0
cand_mir_322-3p	TTCAGTGTGCATCATTTATAA	√	Chr11:16816208:16816324:+,Chr11:16816206:16816322:-	4	0	10	16	0	0	0	27	0	0	0	0	7
cand_mir_75-3p	GTGGTGGTGGGGTGAGGGGGG	√	Chr05:23352490:23352682:+	4	0	0	0	0	7	9	17	0	0	25	0	0
cand_mir_524-5p	AGATGACACCGTTGACTTTTGG	√	Chr03:3379216:3379398:-	3	0	0	0	0	0	0	0	0	0	8	25	7
cand_mir_448-5p	AAATTTTTATGGACGATGCGGG	√	Chr07:22652776:22652867:+	3	0	0	0	0	0	0	0	0	282	0	1169	180
cand_mir_82-3p	CATGTGTGCGGCAATGAAGAGA	√	Chr05:24249386:24249512:-	3	0	0	0	152	52	15	0	0	0	0	0	0
cand_mir_427-5p	CTCTTCACCACCACCACCACCA	√	Chr05:23352483:23352692:+	3	10	0	0	0	0	0	0	0	6	0	13	0
cand_mir_395-5p	TTTAAGACAAGATCTGGTCAA	√	Chr02:23825955:23826178:+	3	0	0	0	0	0	0	0	0	10	5	11	0
cand_mir_695-3p	TCTGAAGTGGAGCTTTGGAAC	√	Chr04:33809182:33809335:+	2	0	0	0	0	0	0	0	0	0	0	205	71
cand_mir_934-3p	CTTGTCTGATGATGTGCAGAG	√	Chr06:464855:464973:-	2	0	125	17	0	0	0	0	0	0	0	0	0
cand_mir_478-5p	GGGTTTTGTGGGTGTAGGGGGGA	√	Chr06:1139925:1140000:+,Chr10:14435763:14435864:-	2	15	0	0	0	0	0	0	0	13	0	0	0
cand_mir_463-3p	TGTGTACACGTGAGGGCCTT	√	Chr08:16242203:16242561:-	2	0	0	0	0	0	0	0	0	6	21	0	0
cand_mir_388-5p	AATTTTAATCGTCCGTTTTAT	√	Chr01:40538858:40539014:-,Chr04:9955424:9955590:-,Chr05:29874205:29874366:+	2	0	0	0	0	0	0	0	0	15	0	11	0
cand_mir_405-3p	TGTAGGGGTATGTAGGGGTTC	√	Chr03:7914010:7914086:+	2	0	0	0	0	0	0	0	0	8	10	0	0
cand_mir_327-5p	ACTGCAATCTAGGATATGATGG	√	Chr12:15066098:15066190:+	2	0	11	0	0	0	0	5	0	0	0	0	0
cand_mir_296-5p	TCTGTCCCAGAATAAGTTAAT	√	Chr07:27200499:27200592:+,Chr07:27200499:27200592:-	2	0	0	0	0	0	0	6	0	0	0	10	0
cand_mir_251-5p	TGGACGTTTTCCCAGCGCGCT	√	Chr01:27179099:27179338:+ ,Chr02:11325468:11325704:-,Chr03:2947213:2947449:-,Chr04:29021850:29022085:-,Chr07:3653968:3654204:-	2	0	0	0	0	0	0	11	5	0	0	0	0
cand_mir_72-3p	GCCATCTTAAGTGATCGTCTC	√	Chr04:21833041:21833135:-	2	0	0	0	0	7	7	0	0	0	0	0	0
cand_mir_407-3p	TTATGAACTAGAAATGCTTAG	√	Chr03:27047054:27047156:+	2	0	0	0	0	0	0	0	0	7	6	0	0
cand_mir_2-5p	CCAAAACGAATGCAAGTCTAG	√	Chr01:10598048:10598146:+	2	0	0	0	0	5	0	5	0	0	0	0	0
$Novel miRNA candidate names highlighted with blue color (except black) denote mature miRNA sequence similarity and they are grouped together in Additional file 7a.
In the mature miRNA sequence, T denotes Uracil.
The miRNA* column is ticked (√) if miRNA* sequence of a novel miRNA candidate is found.
€Genome locus highlighted purple represents a miRNA is found at multiple genome locations.
€Genome locus highlighted green represents a miRNA is found at different loci of the same chromosome.
€Genome locus highlighted red represents a miRNA is found at both strands of genome at the same locus.
Δ This column represents the number of libraries in which a novel miRNA candidate is found.
¥£# These columns show the expression level in the twelve libraries
¥£#V represents Vandana, A represents Aday Sel and R represents IR64
¥£#c represents control and t represents drought treatment

## Sheet: Predicted targets 
Additional file 6 (C) Predicted targets (with GO annotation) of the 26 novel miRNA candidates
Novel miRNA candidates	Targets	Expectation	Target description $ (Targets confirmed by degradome dataset)	Number of GO	GO description
cand_mir_76-5p & cand_mir_281-5p	BGIOSIFCE026554.1	2	probable polygalacturonase-like	7	F:nutrient reservoir activity; P:carbohydrate metabolic process; F:polygalacturonase activity; F:manganese ion binding; P:cellular cell wall organization; C:apoplast; C:mitochondrion
cand_mir_76-5p & cand_mir_281-5p	BGIOSIFCE014027.1	2.5	probable carbohydrate esterase at4g34215-like	4	F:kinase activity; P:phosphorylation; F:receptor activity; F:hydrolase activity
cand_mir_76-5p & cand_mir_281-5p	BGIOSIFCE001732.1	2.5	cytokinin-o-glucosyltransferase 2	4	F:trans-zeatin O-beta-D-glucosyltransferase activity; P:metabolic process; C:mitochondrion; F:cis-zeatin O-beta-D-glucosyltransferase activity
cand_mir_76-5p & cand_mir_281-5p	BGIOSIFCE023332.1	2.5	exostosin family protein	2	C:cytoplasmic membrane-bounded vesicle; F:catalytic activity
cand_mir_76-5p & cand_mir_281-5p	BGIOSIFCE012743.1	3	abc1 protein at2g40090-like	1	F:transferase activity, transferring phosphorus-containing groups
cand_mir_76-5p & cand_mir_281-5p	BGIOSIFSE039202.1	2.5	cytokinin-o-glucosyltransferase 2	4	F:trans-zeatin O-beta-D-glucosyltransferase activity; P:metabolic process; C:mitochondrion; F:cis-zeatin O-beta-D-glucosyltransferase activity
cand_mir_76-5p & cand_mir_281-5p	BGIOSIFCE010164.1	2.5	pentatricopeptide repeat-containing protein at2g16880-like	3	F:molecular_function; P:biological_process; C:cellular_component
cand_mir_76-5p & cand_mir_281-5p	BGIOSIFCE013923.1	2.5	nuclear transport factor 2 family	1	C:cytoplasmic membrane-bounded vesicle
cand_mir_76-5p	BGIOSIFCE020213.1	3	ubiquitin carrier protein e2 25	1	C:membrane
cand_mir_76-5p	BGIOSIFCE015856.1	3	pentatricopeptide repeat-containing protein at4g38010-like	3	F:molecular_function; P:biological_process; C:cellular_component
cand_mir_76-5p	BGIOSIFCE000821.1	3	phosphoenolpyruvate carboxylase	7	P:carbon fixation; P:tricarboxylic acid cycle; F:2-alkenal reductase [NAD(P)] activity; C:cytosol; C:apoplast; C:plastid; F:phosphoenolpyruvate carboxylase activity
cand_mir_76-5p	BGIOSIFCE030492.1	3	elicitor-inducible cytochrome p450	6	F:heme binding; C:cytoplasmic membrane-bounded vesicle; F:oxidoreductase activity, acting on paired donors, with incorporation or reduction of molecular oxygen; F:monooxygenase activity; F:electron carrier activity; P:oxidation-reduction process
cand_mir_76-5p	BGIOSIFCE012220.1	3	protein tas-like	4	F:alditol:NADP+ 1-oxidoreductase activity; C:chloroplast envelope; P:oxidation-reduction process; C:chloroplast stroma
cand_mir_281-5p	BGIOSIFCE011509.1	2	intron-binding protein aquarius-like	6	F:pre-mRNA intronic binding; C:spliceosomal complex; C:plasma membrane; C:chloroplast; C:cytosol; P:nuclear mRNA splicing, via spliceosome
cand_mir_281-5p	BGIOSIFCE020514.1	1.5	e3 ubiquitin-protein ligase atl42-like	1	F:metal ion binding
cand_mir_281-5p	BGIOSIFCE004704.1	2	nucleic acid- ob-fold-like protein isoform 1	4	C:plastid chromosome; F:RNA binding; C:mitochondrion; C:chloroplast
cand_mir_281-5p	BGIOSIFCE034415.1	3	probable sucrose-phosphate synthase 4	6	P:regulation of meristem growth; P:galactolipid biosynthetic process; P:sucrose metabolic process; C:plasma membrane; F:sucrose-phosphate synthase activity; P:response to hypoxia
cand_mir_205-5p	BGIOSIFCE023361.1	2.5	armadillo beta-catenin repeat	5	F:flavin adenine dinucleotide binding; F:oxidoreductase activity; C:mitochondrion; F:calcium ion binding; P:oxidation-reduction process
cand_mir_205-5p	BGIOSIFCE001178.1	3	importin subunit alpha-1-like	6	C:nucleolus; P:protein import into nucleus; C:cell wall; C:nuclear envelope; F:protein transporter activity; C:cytosol
cand_mir_125-5p	BGIOSIFCE011261.1	3	protein argonaute mel1	8	P:megagametogenesis; C:mitochondrion; P:female meiosis; P:histone H3-K9 demethylation; F:siRNA binding; P:microgametogenesis; C:nucleolus organizer region; P:male meiosis
cand_mir_49-5p	BGIOSIFCE003898.1	3	katanin p80 wd40 repeat-containing subunit b1 homolog 1-like	5	C:heterotrimeric G-protein complex; P:response to abscisic acid stimulus; P:response to salt stress; C:CUL4-RING ubiquitin ligase complex; F:nucleotide binding
cand_mir_49-5p	BGIOSIFCE004702.1	3	polyketide hydroxylase-like	2	F:oxidoreductase activity; P:oxidation-reduction process
cand_mir_874-5p	BGIOSIFCE031009.1	2.5	inositol-tetrakisphosphate 1-kinase 4-like	4	F:metal ion binding; F:inositol trisphosphate kinase activity; P:metabolic process; C:mitochondrion
cand_mir_124-3p	BGIOSIFCE026198.1	2.5	ble2 protein	1	C:membrane
cand_mir_124-3p	BGIOSIFCE006213.1	3	tetratricopeptide repeat protein 7a	0	-
cand_mir_124-3p	BGIOSIFCE006800.1	3	transcription factor-like	0	-
cand_mir_132-3p	BGIOSIFCE000879.1	2	cysteine protease	4	C:cytoplasmic membrane-bounded vesicle; P:electron transport chain; P:proteolysis; F:cysteine-type endopeptidase activity
cand_mir_132-3p	BGIOSIFCE027814.1	2.5	mediator of rna polymerase ii transcription subunit 14-like	5	C:plasmodesma; P:regulation of transcription, DNA-dependent; F:protein binding; P:positive regulation of cell proliferation; C:mediator complex
cand_mir_132-3p	BGIOSIFCE005494.1	3	pentatricopeptide repeat-containing protein chloroplastic-like	1	P:biological_process
cand_mir_132-3p	BGIOSIFCE011498.1	2.5	probable inactive receptor kinase at1g48480-like	5	C:cytoplasmic membrane-bounded vesicle; F:protein tyrosine kinase activity; P:protein phosphorylation; F:protein serine/threonine kinase activity; F:nucleotide binding
cand_mir_132-3p	BGIOSIFCE013751.1	3	phospholipase d	7	P:lipid catabolic process; F:NAPE-specific phospholipase D activity; F:calcium ion binding; F:phospholipase D activity; C:membrane; P:phosphatidylcholine metabolic process; C:mitochondrion
cand_mir_132-3p	BGIOSIFCE028831.1	2.5	aminoacylase-1 precursor	7	C:vacuole; C:cytoplasmic membrane-bounded vesicle; F:aminoacylase activity; P:response to zinc ion; P:cellular amino acid metabolic process; P:proteolysis; F:metallopeptidase activity
cand_mir_322-3p	BGIOSIFCE021584.1	3.5	pyrophosphate--fructose 6-phosphate 1-phosphotransferase subunit beta-like	12	C:cell wall; C:6-phosphofructokinase complex; C:plastid; F:6-phosphofructokinase activity; F:diphosphate-fructose-6-phosphate 1-phosphotransferase activity; F:ATP binding; P:glycolysis; P:phosphorylation; P:photosynthesis; P:response to cadmium ion; C:membrane; P:embryo development ending in seed dormancy
cand_mir_322-3p	BGIOSIFCE009312.1	3.5	hypothetical protein OsI_09509	1	C:plastid
cand_mir_322-3p	BGIOSIFCE016537.1	3.5	probable protein phosphatase 2c 43-like	5	C:protein serine/threonine phosphatase complex; F:metal ion binding; F:protein serine/threonine phosphatase activity; P:protein dephosphorylation; C:mitochondrion
cand_mir_322-3p	BGIOSIFCE008337.1	3.5	catalytic protein phosphatase type 2c	5	C:protein serine/threonine phosphatase complex; F:metal ion binding; F:protein serine/threonine phosphatase activity; P:protein dephosphorylation; C:mitochondrion
cand_mir_322-3p	BGIOSIFCE025939.1	3.5	cop1-interacting protein 7 -like	1	C:cytoplasmic membrane-bounded vesicle
cand_mir_322-3p	BGIOSIFCE000571.1	3.5	phospholipase d	18	P:positive regulation of abscisic acid mediated signaling pathway; P:seed germination; F:calcium ion binding; C:mitochondrion; P:lipid catabolic process; P:membrane lipid metabolic process; P:phosphatidylcholine metabolic process; C:chloroplast envelope; C:clathrin-coated vesicle; P:regulation of stomatal movement; F:phosphatidylinositol-4,5-bisphosphate binding; F:phospholipase D activity; F:NAP…
cand_mir_75-3p	BGIOSIFCE031085.1	1.5	pti1-like tyrosine-protein kinase at3g15890-like	4	P:protein phosphorylation; F:ATP binding; F:protein serine/threonine kinase activity; C:mitochondrion
cand_mir_75-3p	BGIOSIFCE023240.1	2.5	transposon unclassified	1	C:plastid
cand_mir_75-3p	BGIOSIFCE037476.1	3	flagellar biosynthesis protein expressed	5	C:chloroplast envelope; P:cellular iron ion homeostasis; F:iron ion transmembrane transporter activity; P:iron ion transmembrane transport; C:integral to membrane
cand_mir_75-3p	BGIOSIFCE016200.1	2.5	o-glucosyltransferase rumi homolog	2	F:transferase activity; C:mitochondrion
cand_mir_75-3p	BGIOSIFCE031664.1	2.5	auxin transporter-like protein 3-like	3	C:integral to membrane; P:root cap development; P:response to nematode
cand_mir_75-3p	BGIOSIFCE004554.1	2.5	probable pectinesterase inhibitor 51-like	4	P:cell wall modification; C:cell wall; F:pectinesterase activity; P:regulation of biological process
cand_mir_75-3p	BGIOSIFCE011180.1	2.5	tpr domain containing protein	2	C:plasma membrane; C:plastid
cand_mir_75-3p	BGIOSIFCE009664.1	2	ankyrin repeat domain-containing chloroplastic-like	2	P:embryo development ending in seed dormancy; C:chloroplast
cand_mir_75-3p	BGIOSIFCE010778.1	2.5	rna-binding region-containing	1	F:binding
cand_mir_75-3p	BGIOSIFCE036173.1	2	l-galactono- -lactone dehydrogenase mitochondrial-like	9	F:flavin adenine dinucleotide binding; C:membrane; F:L-gulono-1,4-lactone dehydrogenase activity; F:UDP-N-acetylmuramate dehydrogenase activity; C:mitochondrion; P:oxidation-reduction process; C:plastid; F:galactonolactone dehydrogenase activity; F:D-arabinono-1,4-lactone oxidase activity
cand_mir_75-3p	BGIOSIFCE030113.1	2.5	tpa: duf231 domain containing family protein	0	-
cand_mir_75-3p	BGIOSIFCE017397.1	2	dna binding	2	F:metal ion binding; C:plastid
cand_mir_75-3p	BGIOSIFCE028770.1	2	thylakoid lumenal 19 kda chloroplastic-like	5	C:oxygen evolving complex; F:calcium ion binding; C:plastid; P:photosynthesis; C:extrinsic to membrane
cand_mir_75-3p	BGIOSIFCE028774.1	2	thylakoid lumenal 19 kda chloroplastic-like	5	C:oxygen evolving complex; F:calcium ion binding; C:plastid; P:photosynthesis; C:extrinsic to membrane
cand_mir_75-3p	BGIOSIFCE031689.1	2.5	vesicle-associated membrane protein 714	4	C:integral to membrane; C:vacuole; P:response to salt stress; P:vesicle-mediated transport
cand_mir_75-3p	BGIOSIFCE025889.1	2	peroxiredoxin chloroplastic-like isoform 2	2	C:membrane; C:mitochondrion
cand_mir_75-3p	BGIOSIFCE032236.1	2.5	at hook-containing mar binding 1-like protein	1	F:heat shock protein binding
cand_mir_75-3p	BGIOSIFCE017214.1	2.5	ap2 domain-containing protein	8	P:response to water deprivation; F:sequence-specific DNA binding; P:response to abscisic acid stimulus; F:protein binding; F:sequence-specific DNA binding transcription factor activity; P:negative regulation of transcription, DNA-dependent; C:nucleus; P:ethylene mediated signaling pathway
cand_mir_75-3p	BGIOSIFCE018044.1	2	30s ribosomal protein chloroplastic-like	1	C:plastid
cand_mir_75-3p	BGIOSIFCE008309.1	2.5	caax prenyl protease 1	7	C:vacuole; F:metalloendopeptidase activity; C:cytoplasmic membrane-bounded vesicle; P:proteolysis; C:membrane; C:endoplasmic reticulum; P:CAAX-box protein maturation
cand_mir_75-3p	BGIOSIFCE029343.1	2.5	pentatricopeptide repeat-containing protein at1g79540-like	1	P:biological_process
cand_mir_524-5p	BGIOSIFCE033490.1	1	---NA---	0	-
cand_mir_524-5p	BGIOSIFCE031424.1	1.5	hypothetical protein OsI_32509	1	C:plastid
cand_mir_524-5p	BGIOSIFCE018062.1	2.5	cohesin subunit sa-1-like	6	P:attachment of spindle microtubules to kinetochore involved in homologous chromosome segregation; F:DNA binding; C:cytoplasmic membrane-bounded vesicle; C:chromosome; P:meiotic sister chromatid cohesion, centromeric; C:nucleus
cand_mir_448-5p	BGIOSIFCE000635.1	3.5	dna mismatch repair protein msh6-2	14	P:mitotic cell cycle; P:meiosis I; F:protein binding; P:negative regulation of macromolecule metabolic process; F:mismatched DNA binding; P:DNA recombination; P:regulation of gene expression; P:regulation of cell cycle process; P:regulation of DNA metabolic process; C:nuclear part; P:histone lysine methylation; P:mismatch repair; F:ATP binding; P:DNA replication
cand_mir_448-5p	BGIOSIFCE016633.1	3.5	wall-associated receptor kinase 5	1	C:cytoplasmic membrane-bounded vesicle
cand_mir_448-5p	BGIOSIFCE010042.1	3.5	protein strubbelig-receptor family 7-like	8	C:cytoplasmic membrane-bounded vesicle; C:plasma membrane; F:protein kinase activity; P:protein phosphorylation; F:ATP binding; C:integral to membrane; C:nucleus; C:cytosol
cand_mir_448-5p	BGIOSIFCE012739.1	3.5	hypothetical protein OsI_13141	1	C:cytoplasmic membrane-bounded vesicle
cand_mir_448-5p	BGIOSIFCE023394.1	3.5	protein kinase-like	4	P:cellular macromolecule metabolic process; F:protein kinase activity; P:primary metabolic process; F:nucleotide binding
cand_mir_448-5p	BGIOSIFCE018508.1	3.5	receptor-like serine threonine kinase	4	C:cytoplasmic membrane-bounded vesicle; P:phosphorylation; F:protein kinase activity; C:mitochondrion
cand_mir_82-3p	BGIOSIFCE030647.1	3	mads box interactor-like	1	C:plastid
cand_mir_82-3p	BGIOSIFCE034647.1	3	thioredoxin-like protein 4b	3	C:spliceosomal complex; P:mitosis; F:catalytic activity
cand_mir_427-5p	BGIOSIFCE023758.1	1.5	nipped-b-like protein	2	P:chromosome organization; C:mitochondrion
cand_mir_427-5p	BGIOSIFCE003679.1	1	hypothetical protein OsI_03746	0	-
cand_mir_427-5p	BGIOSIFCE027575.1	1	zinc finger protein 3-like	6	F:sequence-specific DNA binding transcription factor activity; F:nucleic acid binding; C:intracellular; P:photomorphogenesis; F:zinc ion binding; P:regulation of transcription, DNA-dependent
cand_mir_427-5p	BGIOSIFCE005947.1	1	protein glutamine dumper 4-like	0	-
cand_mir_427-5p	BGIOSIFCE006470.1	2	transposon mutator sub-class	4	C:mitochondrion; F:transposase activity; P:transposition, DNA-mediated; F:DNA binding
cand_mir_427-5p	BGIOSIFCE004653.1	1.5	zinc finger protein	3	C:membrane; F:zinc ion binding; C:plastid
cand_mir_427-5p	BGIOSIFCE036335.1	1	hypothetical protein OsI_37588	0	-
cand_mir_427-5p	BGIOSIFCE007556.1	1.5	atp-dependent clp protease atp-binding subunit -like	7	F:peptidase activity; P:protein folding; F:ATP binding; F:unfolded protein binding; F:nucleoside-triphosphatase activity; P:proteolysis; C:mitochondrion
cand_mir_427-5p	BGIOSIFCE012657.1	2.5	low quality protein: uncharacterized loc101216236	0	-
cand_mir_427-5p	BGIOSIFCE032713.1	2	hypothetical protein OsI_33856	1	C:cytoplasmic membrane-bounded vesicle
cand_mir_427-5p	BGIOSIFCE017996.1	2	leucine-rich repeat extensin-like protein 3-like	4	F:kinase activity; C:cytoplasmic membrane-bounded vesicle; F:receptor activity; P:phosphorylation
cand_mir_427-5p	BGIOSIFCE028139.1	2.5	histone-lysine n-methyltransferase	1	C:mitochondrion
cand_mir_427-5p	BGIOSIFCE032133.1	1	histidine kinase 3	18	P:regulation of seed germination; P:two-component signal transduction system (phosphorelay); F:two-component response regulator activity; P:intracellular signal transduction; P:response to water deprivation; P:response to salt stress; P:regulation of shoot development; C:intracellular; P:peptidyl-histidine phosphorylation; P:regulation of transcription, DNA-dependent; F:DNA binding; F:osmosensor …
cand_mir_427-5p	BGIOSIFCE024377.1	2.5	dead-box atp-dependent rna helicase 37-like	7	C:nucleolus; F:ATP-dependent helicase activity; F:nucleic acid binding; C:peroxisome; C:plasma membrane; F:ATP binding; C:plastid
cand_mir_427-5p	BGIOSIFCE021943.1	2	glycine rich protein	1	C:cytoplasmic membrane-bounded vesicle
cand_mir_395-5p	BGIOSIFCE005417.1	3	atp-dependent helicase brm-like	5	P:regulation of transcription, DNA-dependent; F:DNA binding; F:ATP binding; F:helicase activity; C:nucleus
cand_mir_695-3p	BGIOSIFCE011392.1	2.5	pyrrolidone-carboxylate peptidase	1	P:proteolysis
cand_mir_695-3p	BGIOSIFCE005725.1	3	disease resistance protein rga2	1	C:mitochondrion
cand_mir_695-3p	BGIOSIFCE006550.1	3	Os02g0269000	2	P:stem vascular tissue pattern formation; C:membrane
cand_mir_934-3p	BGIOSIFCE034059.1	3	amidase family expressed	1	F:carbon-nitrogen ligase activity, with glutamine as amido-N-donor
cand_mir_934-3p	BGIOSIFCE016986.1	3	dna-directed rna polymerase d subunit 2a-like	9	F:DNA-directed RNA polymerase activity; C:DNA-directed RNA polymerase IV complex; F:DNA binding; C:nuclear heterochromatin; F:ribonucleoside binding; P:production of siRNA involved in RNA interference; P:transcription, DNA-dependent; P:DNA methylation; C:membrane
cand_mir_934-3p	BGIOSIFCE030067.1	3	retrotransposon unclassified	1	C:mitochondrion
cand_mir_934-3p	BGIOSIFCE005480.1	3	methyltransferase-like protein 23-like	3	F:molecular_function; P:biological_process; C:cellular_component
cand_mir_934-3p	BGIOSIFCE005473.1	3	methyltransferase family protein isoform 1	3	F:molecular_function; P:biological_process; C:cellular_component
cand_mir_478-5p	BGIOSIFCE011921.1	3	family expressed	3	P:methylation; C:mitochondrion; F:methyltransferase activity
cand_mir_463-3p	BGIOSIFSE039523.1	2	52 kda repressor of the inhibitor of the protein kinase-like	2	F:protein dimerization activity; F:nucleic acid binding
cand_mir_388-5p	BGIOSIFCE010464.1	3	dihydrodipicolinate reductase	6	P:lysine biosynthetic process via diaminopimelate; F:NADPH binding; F:dihydrodipicolinate reductase activity; C:chloroplast; C:mitochondrion; P:oxidation-reduction process
cand_mir_388-5p	BGIOSIFCE014579.1	2.5	nad-dependent protein deacetylase srt1-like	1	F:binding
cand_mir_405-3p	BGIOSIFCE035408.1	1.5	eto1-like protein 1-like	1	P:regulation of ethylene biosynthetic process
cand_mir_405-3p	BGIOSIFCE031282.1	2.5	hypothetical protein OsI_32354	1	C:mitochondrion
cand_mir_327-5p	BGIOSIFCE026134.1	2.5
cand_mir_296-5p	BGIOSIFCE014032.1	2.5	leucine zipper-containing protein	1	C:cytoplasmic membrane-bounded vesicle
cand_mir_296-5p	BGIOSIFCE014882.1	3	mau2 chromatid cohesion factor homolog	0	-
cand_mir_296-5p	BGIOSIFCE024678.1	3	protein argonaute 16-like	3	P:cellular macromolecule metabolic process; P:nucleic acid metabolic process; P:regulation of gene expression, epigenetic
cand_mir_251-5p	BGIOSIFCE016630.1	2	OSJNba0093F12.15	0	-
cand_mir_72-3p	BGIOSIFCE036391.1	3.5	suppressor of gene silencing	1	C:plastid
cand_mir_72-3p	BGIOSIFCE005599.1	3.5	cral trio domain sec14p-like phosphatidylinositol transfer family protein	5	F:phosphatidylinositol transporter activity; P:root hair cell tip growth; P:transport; P:flower development; C:plastid
cand_mir_72-3p	BGIOSIFCE004662.1	3.5	faciata 1-like protein	0	-
cand_mir_407-3p	BGIOSIFCE007495.1	3	histone-lysine n-methyltransferase ashh2-like	7	F:methyltransferase activity; F:transferase activity; F:histone-lysine N-methyltransferase activity; P:methylation; P:histone lysine methylation; C:nucleus; F:zinc ion binding
cand_mir_2-5p	BGIOSIFCE013501.1	3	hypothetical protein OsI_13990	0	-
$ Targets confirmed by degradome sequencing dataset are highlighted red
